# Supplementary material for: UBE2M forms a positive feedback loop with estrogen receptor to drive breast cancer progression and drug resistance
Source: Cell Death Dis. 2024 Aug 13;15(8):590. doi: 10.1038/s41419-024-06979-x (PMC11322533; doi:10.1038/s41419-024-06979-x)
Supplement: Supplementary file 2 — Supplementary Table 1 [file 41419_2024_6979_MOESM2_ESM.xlsx]

## Sheet: 101 breast tumor tissues
38 ER- breast cancer tissues					63 ER+ breast cancer tissues
Number	staining_intensity(UBE2M)	proportion_score(UBE2M)	IHC_score(UBE2M)		Number	staining_intensity(UBE2M)	proportion_score(UBE2M)	IHC_score(UBE2M)
1	2	15	30		1	1	10	10
2	2	25	50		2	1	10	10
3	2	20	40		3	2	5	10
4	1	10	10		4	1	10	10
5	0	0	0		5	3	30	90
6	1	10	10		6	3	30	90
7	3	30	90		7	1	40	40
8	0	0	0		8	2	10	20
9	2	30	60		9	3	30	90
10	3	30	90		10	3	30	90
11	3	25	75		11	1	30	30
12	1	20	20		12	2	10	20
13	1	30	30		13	2	30	60
14	1	10	10		14	1	30	30
15	2	20	40		15	2	20	40
16	2	20	40		16	2	35	70
17	2	40	80		17	2	15	30
18	1	20	20		18	2	30	60
19	0	0	0		19	2	25	50
20	3	30	90		20	2	40	80
21	1	10	10		21	2	15	30
22	2	45	90		22	2	15	30
23	3	25	75		23	3	10	30
24	2	30	60		24	2	25	50
25	2	10	20		25	2	40	80
26	2	55	110		26	2	15	30
27	2	55	110		27	2	15	30
28	3	40	120		28	3	20	60
29	3	40	120		29	2	30	60
30	3	35	105		30	2	20	40
31	2	70	140		31	2	10	20
32	3	40	120		32	3	20	60
33	3	35	105		33	1	15	15
34	3	50	150		34	2	35	70
35	3	35	105		35	2	55	110
36	2	70	140		36	3	35	105
37	3	40	120		37	3	50	150
38	3	55	165		38	3	50	150
					39	3	50	150
					40	2	60	120
					41	3	40	120
					42	3	50	150
					43	3	50	150
					44	3	35	105
					45	3	95	285
					46	3	55	165
					47	3	55	165
					48	3	90	270
					49	3	70	210
					50	3	55	165
					51	3	55	165
					52	3	55	165
					53	3	75	225
					54	3	70	210
					55	3	55	165
					56	3	55	165
					57	3	90	270
					58	3	90	270
					59	3	85	255
					60	3	55	165
					61	3	85	255
					62	3	60	180
					63	3	80	240
