# Supplementary material for: UBE2M forms a positive feedback loop with estrogen receptor to drive breast cancer progression and drug resistance
Source: Cell Death Dis. 2024 Aug 13;15(8):590. doi: 10.1038/s41419-024-06979-x (PMC11322533; doi:10.1038/s41419-024-06979-x)
Supplement: Supplementary file 3 — Supplementary Table 2 [file 41419_2024_6979_MOESM3_ESM.xlsx]

## Sheet: IHC score-27 pairs
	tissues	staining_intensity(UBE2M)	proportion_score(UBE2M)	IHC score(UBE2M)			tissues	staining_intensity(UBE2M)	proportion_score(UBE2M)	IHC score(UBE2M)
1	tumor	2	15	30		1	adjacent normal	0	0	0
2	tumor	3	95	285		2	adjacent normal	0	0	0
3	tumor	3	55	165		3	adjacent normal	0	0	0
4	tumor	3	55	165		4	adjacent normal	0	0	0
5	tumor	3	80	240		5	adjacent normal	2	20	40
6	tumor	1	10	10		6	adjacent normal	1	5	5
7	tumor	1	10	10		7	adjacent normal	1	10	10
8	tumor	2	25	50		8	adjacent normal	0	0	0
9	tumor	2	5	10		9	adjacent normal	0	0	0
10	tumor	1	10	10		10	adjacent normal	2	5	10
11	tumor	3	30	90		11	adjacent normal	0	0	0
12	tumor	3	55	165		12	adjacent normal	0	0	0
13	tumor	3	30	90		13	adjacent normal	2	15	30
14	tumor	2	50	100		14	adjacent normal	0	0	0
15	tumor	1	40	40		15	adjacent normal	1	10	10
16	tumor	3	90	270		16	adjacent normal	0	0	0
17	tumor	3	70	210		17	adjacent normal	0	0	0
18	tumor	3	55	165		18	adjacent normal	0	0	0
19	tumor	3	55	165		19	adjacent normal	1	5	5
20	tumor	2	15	30		20	adjacent normal	0	0	0
21	tumor	3	55	165		21	adjacent normal	0	0	0
22	tumor	3	35	105		22	adjacent normal	0	0	0
23	tumor	2	20	40		23	adjacent normal	2	5	10
24	tumor	2	50	100		24	adjacent normal	0	0	0
25	tumor	3	40	120		25	adjacent normal	0	0	0
26	tumor	2	10	20		26	adjacent normal	2	5	10
27	tumor	3	40	120		27	adjacent normal	1	5	5
