# Supplementary material for: UBE2M forms a positive feedback loop with estrogen receptor to drive breast cancer progression and drug resistance
Source: Cell Death Dis. 2024 Aug 13;15(8):590. doi: 10.1038/s41419-024-06979-x (PMC11322533; doi:10.1038/s41419-024-06979-x)
Supplement: Supplementary file 4 — Supplementary Table 3 [file 41419_2024_6979_MOESM4_ESM.xlsx]

## Sheet: TCGA-113 paired tissues
	UBE2M expression
	Tumor	Normal
1	7.02076	6.82088
2	6.48619	6.5502
3	6.67329	5.94307
4	6.7649	6.02812
5	4.40487	6.16758
6	6.62518	5.77264
7	6.9399	6.04149
8	5.22706	5.34792
9	6.46054	5.62417
10	6.51529	6.20976
11	6.2882	6.25017
12	8.94477	7.30463
13	7.32952	6.32172
14	6.66853	6.27059
15	6.79396	6.24991
16	7.37781	6.21439
17	7.09487	5.78228
18	7.12663	6.16408
19	7.3653	6.07985
20	6.61122	6.29204
21	7.35912	6.27051
22	7.08012	6.41403
23	6.33429	6.38547
24	6.79285	6.15076
25	6.7079	6.54756
26	7.03251	6.48572
27	7.07445	6.37666
28	7.24199	5.98292
29	7.55531	5.98319
30	7.89475	6.42695
31	6.64774	6.02213
32	7.13873	5.91762
33	6.50547	6.01617
34	7.01406	6.62733
35	6.71671	6.45829
36	6.21428	6.16714
37	6.68412	6.0538
38	6.64584	6.47215
39	6.60901	6.28084
40	6.53423	6.2088
41	6.46831	6.25074
42	6.79287	7.15864
43	6.8579	6.91101
44	7.19123	6.6204
45	6.47747	6.09265
46	6.99164	6.61
47	7.12112	6.89884
48	7.3881	6.15911
49	6.15215	6.73623
50	7.30916	6.35415
51	7.5	6.17509
52	7.62384	6.33389
53	6.70315	6.40176
54	7.25663	6.23776
55	6.96537	5.94726
56	7.25896	6.16091
57	7.03642	5.83233
58	6.68818	6.30381
59	6.76833	6.48467
60	6.02979	7.10636
61	7.44996	5.96605
62	6.55888	6.3098
63	6.30757	6.23939
64	6.07609	5.90875
65	6.79894	5.74883
66	6.94501	6.26272
67	6.18305	6.21868
68	6.26223	5.89038
69	7.98389	5.48429
70	6.86572	6.17751
71	6.22372	6.20411
72	6.6258	6.30701
73	6.5904	5.92461
74	6.27405	5.57955
75	6.42059	5.29515
76	6.6013	6.5617
77	6.66009	5.59276
78	6.65927	5.97272
79	7.10873	5.98596
80	7.11975	6.10008
81	6.51257	6.33878
82	6.92848	5.62583
83	6.24999	5.58261
84	6.53191	6.08375
85	6.20343	5.79464
86	6.71952	6.29895
87	6.74372	6.175
88	6.7128	5.59465
89	6.98137	6.8226
90	5.77675	6.179
91	6.47811	6.18421
92	7.00468	6.1728
93	7.69272	6.60825
94	6.73435	6.56755
95	6.07185	6.43398
96	4.32833	5.51916
97	6.85754	6.14388
98	6.964	6.49945
99	6.87369	6.30582
100	6.3534	6.16401
101	7.59337	6.25499
102	6.24379	6.53814
103	7.09791	6.26119
104	7.16431	6.14858
105	5.62241	5.57701
106	6.74147	5.73663
107	6.34135	5.78731
108	6.76262	5.88184
109	5.5465	5.43278
110	5.27866	5.58624
111	6.97721	5.57923
112	6.4059	5.87425
113	6.4541	6.49527

## Sheet: All FDR values
Gene	P_Value	Adjusted_P_Value (FDR)
TSPAN6	8.64e-13	1e-11
TNMD	4.02e-20	1.26e-17
DPM1	1.93e-08	1.15e-07
SCYL3	1.87e-06	8.39e-06
C1orf112	8.36e-18	3.17e-16
FGR	2.02e-05	7.75e-05
CFH	1.29e-10	1.06e-09
FUCA2	2.41e-05	9.16e-05
GCLC	0.0189605	0.0421766
NFYA	1.34e-10	1.09e-09
STPG1	0.495345	0.635707
NIPAL3	0.00540644	0.0136181
LAS1L	2.67e-05	0.000100805
ENPP4	0.0898882	0.163913
SEMA3F	2.09e-10	1.66e-09
CFTR	1.45e-11	1.38e-10
ANKIB1	2.24e-05	8.53e-05
CYP51A1	0.000277455	0.000887682
KRIT1	0.0182438	0.0407356
RAD52	0.00121895	0.00348302
MYH16	0.0931913	0.169148
BAD	0.000618227	0.00186068
LAP3	3.48e-05	0.000128961
CD99	0.549338	0.688633
CD99	NA	NA
HS3ST1	8.86e-06	3.6e-05
AOC1	1.08e-06	5.02e-06
WNT16	0.437529	0.576578
HECW1	0.000117949	0.00040168
MAD1L1	0.00180964	0.00500132
LASP1	7.85e-06	3.22e-05
SNX11	0.0994994	0.178646
TMEM176A	5.98e-05	0.000212942
M6PR	0.000871743	0.00255756
KLHL13	1.22e-19	1.53e-17
CYP26B1	1.4e-16	3.64e-15
ICA1	6.69e-09	4.27e-08
DBNDD1	1.61e-16	4.13e-15
ALS2	0.694701	0.815957
CASP10	8.59e-10	6.24e-09
CFLAR	3.59e-17	1.11e-15
TFPI	1.58e-18	8.39e-17
NDUFAF7	0.981715	1
RBM5	1.69e-09	1.18e-08
MTMR7	0.938344	1
SLC7A2	0.626242	0.754892
ARF5	3.17e-12	3.34e-11
SARM1	9.5e-07	4.44e-06
POLDIP2	1.78e-08	1.07e-07
PLXND1	0.144784	0.243642
AK2	0.00540644	0.0136181
CD38	0.0191067	0.0424537
FKBP4	1.07e-15	2.18e-14
KDM1A	1.66e-07	8.68e-07
RBM6	5.86e-08	3.27e-07
CAMKK1	0.0710978	0.133837
RECQL	0.0131031	0.0303461
VPS50	0.737484	0.852339
HSPB6	1.76e-19	1.85e-17
ARHGAP33	0.0171465	0.0385263
NDUFAB1	1.48e-15	2.94e-14
PDK4	5.53e-20	1.26e-17
SLC22A16	4.42e-07	2.17e-06
ZMYND10	1.13e-12	1.29e-11
ABCB5	8.01e-20	1.32e-17
ARX	0.767461	0.878777
SLC25A13	3.07e-05	0.000114728
ST7	0.0372748	0.0762927
CDC27	0.00791414	0.0192617
SLC4A1	5.44e-11	4.73e-10
CALCR	5.8e-13	6.96e-12
HCCS	9.73e-09	6.06e-08
DVL2	0.00112466	0.00323395
PRSS22	2.5e-09	1.69e-08
UPF1	0.000268348	0.000860579
SKAP2	2.43e-17	7.85e-16
SLC25A5	1.68e-12	1.85e-11
MCUB	1.85e-09	1.28e-08
HOXA11	0.000811029	0.00239067
POLR2J	4.02e-14	5.93e-13
DHX33	0.841059	0.930365
MEOX1	3.38e-19	2.73e-17
THSD7A	9.39e-13	1.08e-11
LIG3	5.05e-12	5.16e-11
RPAP3	4.96e-07	2.42e-06
ACSM3	4.9e-13	5.94e-12
REXO5	5.38e-06	2.26e-05
CIAPIN1	1.82e-06	8.17e-06
SPPL2B	0.536044	0.675426
FAM214B	0.157842	0.261655
COPZ2	1.61e-07	8.43e-07
PRKAR2B	1.03e-14	1.71e-13
MSL3	0.310509	0.450042
CREBBP	0.568607	0.705919
TSPOAP1	2.93e-07	1.47e-06
MPO	5.26e-11	4.58e-10
PON1	0.1146	0.200006
GCFC2	0.0136391	0.0314413
WDR54	2.78e-08	1.62e-07
CROT	0.163827	0.27008
ABCB4	1.42e-05	5.59e-05
KMT2E	0.0110499	0.0260455
RHBDD2	2.82e-13	3.57e-12
SOX8	2.24e-12	2.42e-11
IBTK	0.0122842	0.0286281
ZNF195	0.663231	0.789954
MYCBP2	9.39e-13	1.08e-11
FBXL3	3.61e-06	1.56e-05
ITGAL	4.08e-07	2.01e-06
PDK2	1.66e-09	1.16e-08
ITGA3	2.04e-05	7.85e-05
ZFX	0.861272	0.943046
LAMP2	1.8e-05	6.96e-05
ITGA2B	0.119801	0.207774
ASB4	7.39e-12	7.34e-11
GDE1	3.15e-10	2.44e-09
REX1BD	0.622187	0.752426
CRLF1	0.000117949	0.00040168
OSBPL7	0.0186709	0.0415993
TMEM98	5.24e-06	2.2e-05
YBX2	0.176309	0.287397
KRT33A	0.158601	0.262829
MAP3K14	2.88e-07	1.45e-06
ABCC8	0.427451	0.565435
CACNG3	0.105616	0.186689
TMEM132A	1.91e-16	4.77e-15
AP2B1	5.69e-05	0.000203407
TAC1	9.05e-12	8.88e-11
ZNF263	0.00119471	0.00341825
CX3CL1	4.35e-20	1.26e-17
SPATA20	0.0663037	0.126044
CACNA1G	2.6e-08	1.52e-07
TNFRSF12A	2.15e-06	9.6e-06
DLX6	5.16e-05	0.000185592
MAP3K9	0.0383324	0.0781618
RALA	2.3e-10	1.82e-09
BAIAP2L1	1.03e-09	7.38e-09
KDM7A	0.0112323	0.0264319
ETV1	1.69e-09	1.18e-08
AGK	0.00215318	0.00586824
ALDH3B1	0.0153651	0.0349241
TTC22	0.549338	0.688633
PHTF2	2.38e-12	2.56e-11
CCL26	0.0920796	0.167361
FARP2	8.08e-05	0.00028261
USH1C	1.36e-07	7.18e-07
GGCT	4.25e-18	1.84e-16
DBF4	1.69e-16	4.31e-15
TBXA2R	5.31e-06	2.23e-05
IFRD1	1.76e-13	2.32e-12
LGALS14	0.52802	0.668661
COX10	0.883837	0.962079
GTF2IRD1	7.35e-16	1.57e-14
PAF1	0.00103716	0.00300301
VPS41	0.106144	0.187471
ARHGAP44	0.00398725	0.0103254
ELAC2	0.228886	0.352076
SCIN	0.192403	0.30612
ARSD	0.0960176	0.173409
PNPLA4	0.473861	0.613876
MYH13	1.3e-05	5.13e-05
ADIPOR2	0.124647	0.214848
CDKL3	0.00257984	0.00692705
UPP2	8.35e-09	5.26e-08
PRSS21	0.0840777	0.154642
MARK4	6.87e-08	3.8e-07
PROM1	1.81e-08	1.08e-07
CCDC124	5.91e-05	0.000210556
CEACAM21	0.606084	0.737346
PAFAH1B1	5.59e-07	2.7e-06
NOS2	0.479183	0.618894
DNAH9	7.01e-16	1.51e-14
KIAA0100	0.872541	0.952613
SLC13A2	1.58e-10	1.28e-09
GAS7	3.93e-10	3e-09
TRAPPC6A	1.38e-06	6.32e-06
MATK	0.0179639	0.0401895
CEACAM7	1.22e-06	5.6e-06
CD79B	1.84e-08	1.1e-07
SCN4A	3.66e-19	2.89e-17
ST7L	0.606084	0.737346
TKTL1	3.42e-14	5.11e-13
PAX6	1.78e-09	1.23e-08
RPUSD1	8.15e-18	3.1e-16
RHBDF1	2.41e-05	9.16e-05
LUC7L	0.765746	0.877009
CACNA2D2	0.0344935	0.0714809
BAIAP3	0.709573	0.828453
TSR3	7.8e-08	4.28e-07
PIGQ	2.14e-13	2.77e-12
CRAMP1	0.636428	0.763988
TEAD3	0.908767	0.980853
SELE	0.0267927	0.0571851
DNAJC11	0.0250709	0.0539256
FMO3	2.52e-11	2.31e-10
MYLIP	5.84e-05	0.000208169
NOX1	1.04e-11	1.01e-10
E2F2	1.29e-18	7.16e-17
PSMB1	2.66e-06	1.17e-05
SYN1	1.23e-07	6.56e-07
JARID2	9.09e-09	5.69e-08
CDKL5	0.59413	0.725757
CAMK1G	0.00265387	0.00710601
CDK11A	0.0402447	0.0816711
NADK	0.211639	0.329924
TFAP2B	0.0960176	0.173409
TFAP2D	0.0372126	0.0762066
DLEC1	6.24e-16	1.36e-14
CYTH3	6.17e-12	6.2e-11
ADAM22	1.64e-06	7.43e-06
SYPL1	0.263871	0.39635
CYB561	3.17e-15	5.89e-14
SPAG9	0.00302571	0.00801812
CELSR3	1.08e-14	1.78e-13
AASS	2.23e-19	2.12e-17
PLEKHG6	1.99e-11	1.85e-10
SS18L2	1.8e-05	6.96e-05
MPND	1.53e-06	6.95e-06
MGST1	9.59e-06	3.88e-05
CRY1	0.50262	0.6434
PGLYRP1	1.45e-07	7.67e-07
NFIX	1.71e-12	1.89e-11
ST3GAL1	4.14e-07	2.04e-06
MMP25	0.103081	0.183081
IL32	1.07e-05	4.27e-05
PKD1	1.51e-11	1.43e-10
MAPK8IP2	5.61e-15	9.87e-14
MED24	0.0092877	0.0222585
RHOBTB2	0.00898201	0.0216006
HEATR5B	0.543621	0.682814
SEC62	0.555085	0.692978
RPS20	3.37e-11	3.03e-10
CSDE1	1.48e-12	1.65e-11
UBE3C	0.000135647	0.000457674
REV3L	1.05e-13	1.43e-12
TENM1	4.04e-18	1.78e-16
PAX7	2.54e-08	1.49e-07
MASP2	1.16e-14	1.9e-13
IYD	2.44e-05	9.27e-05
FAM76A	5.46e-10	4.08e-09
TRAF3IP3	0.000965813	0.00281176
POMT2	0.949745	1
VTA1	1.35e-05	5.32e-05
MLXIPL	3.47e-19	2.79e-17
BAZ1B	5.18e-09	3.36e-08
RANBP9	2.63e-12	2.82e-11
ETV7	4.89e-15	8.72e-14
SPRTN	3.98e-08	2.27e-07
EEF1AKNMT	4.56e-12	4.69e-11
DYRK4	0.153669	0.25612
ZNF207	0.000489357	0.00149991
UQCRC1	9.66e-05	0.000333734
STARD3NL	0.0026043	0.00698415
CD9	2.43e-12	2.61e-11
HHATL	4.92e-17	1.46e-15
NCAPD2	1.29e-10	1.06e-09
IFFO1	5.87e-10	4.36e-09
GIPR	0.00611303	0.0152051
PHF7	4.75e-08	2.69e-07
SEMA3G	6.48e-20	1.26e-17
NISCH	8.28e-13	9.65e-12
STAB1	1.04e-11	1.01e-10
FUZ	0.261429	0.393453
SLC6A13	0.138615	0.23541
IDS	0.0201583	0.0445238
PRSS3	0.00156975	0.00439066
ZNF200	9.59e-13	1.1e-11
CD4	0.289148	0.425873
LRRC23	5.76e-05	0.000205807
BTK	0.000102444	0.000352791
HFE	0.0437111	0.0879206
SCMH1	5.67e-08	3.18e-07
FYN	4.47e-12	4.61e-11
HIVEP2	1.05e-06	4.88e-06
FMO1	4.14e-09	2.72e-08
ELOA	0.332886	0.476565
LYPLA2	8.07e-16	1.71e-14
CLCN6	7.34e-19	4.73e-17
MRC2	0.915583	0.986336
NME1-NME2	NA	NA
SLC6A7	0.591292	0.723037
TSPAN9	0.0877389	0.160514
BTBD7	6.75e-05	0.00023865
APBA3	0.00655316	0.0162153
MKS1	0.0195514	0.0433298
ABHD5	1.69e-09	1.18e-08
ANOS1	0.97943	1
AKAP8L	0.0861544	0.158007
MBTD1	0.117769	0.204845
UTP18	7.04e-10	5.18e-09
RNF216	0.20236	0.318228
TTC19	0.0667282	0.126665
PTBP1	2.7e-14	4.11e-13
DPF1	6e-06	2.5e-05
SYT7	4.68e-05	0.000169779
LARS2	2.88e-05	0.000108172
PIK3C2A	0.0510619	0.100877
PLAUR	4.93e-17	1.46e-15
ANLN	3.91e-20	1.26e-17
WIZ	1.17e-05	4.66e-05
RABGAP1	0.00913371	0.0219367
DCN	5.44e-17	1.6e-15
QPCTL	5.93e-07	2.85e-06
PPP5C	2.03e-08	1.21e-07
CEP68	7.4e-20	1.29e-17
MAP4K3	0.211639	0.329924
ZBTB32	0.000521765	0.00158964
TYROBP	5.63e-05	0.000201122
TMEM159	0.0688846	0.130231
GABRA3	2.43e-05	9.21e-05
BRCA1	5.22e-13	6.3e-12
ERCC1	0.48275	0.622736
CD22	8.08e-05	0.00028261
SEMA3B	0.000357532	0.00112288
MBTPS2	4.04e-06	1.73e-05
PRICKLE3	1.23e-08	7.56e-08
LTF	2.59e-06	1.14e-05
EXTL3	1.29e-06	5.91e-06
NR1H4	4.14e-07	2.04e-06
ELOVL5	0.709573	0.828453
ALOX5	0.0328175	0.0684045
KDM5D	0.618776	0.74913
CALCOCO1	9.63e-20	1.35e-17
UBR7	1.84e-08	1.1e-07
MAP4K5	0.0531414	0.104415
EHD3	0.000135647	0.000457674
PSMC4	1.47e-18	7.92e-17
MAN2B2	0.0262078	0.056063
SLC7A14	5.75e-18	2.36e-16
CLDN11	1.67e-19	1.79e-17
SLC25A39	1.34e-17	4.69e-16
MVP	1.63e-07	8.55e-07
NUB1	0.650804	0.778318
PGM3	2.17e-09	1.48e-08
RWDD2A	0.0642142	0.122655
CLK1	2.92e-12	3.1e-11
POLR3B	0.0117001	0.0274131
ANGEL1	0.00169023	0.00469919
RNF14	0.0915277	0.166539
DNASE1L1	8.4e-06	3.42e-05
DDX11	5.1e-05	0.000183718
HEBP1	0.0552912	0.108079
GPRC5A	1.43e-16	3.72e-15
MAMLD1	1.87e-15	3.63e-14
CD6	0.0014017	0.00395684
TACC3	1.47e-19	1.68e-17
UFL1	0.584251	0.718464
POLA2	1.45e-12	1.62e-11
ZC3H3	3.55e-15	6.53e-14
CAPN1	3.93e-10	3e-09
ACP3	0.131101	0.22438
MDH1	0.000373495	0.00116856
SLC30A9	0.000147098	0.000492853
MTMR11	0.929233	0.996806
COX15	0.1621	0.2678
CCDC88C	1.42e-07	7.5e-07
YAF2	0.0316635	0.0662958
ZMYND11	0.590169	0.721866
WAS	0.00784717	0.019111
DPEP1	7.83e-17	2.2e-15
BID	0.00952302	0.0227696
MATR3	0.21586	0.33543
NPC1L1	0.0383324	0.0781618
XYLT2	0.000209639	0.000684199
RGPD5	0.120998	0.209632
STMN4	1.34e-05	5.29e-05
NUDCD3	0.434154	0.572743
ISL1	0.042577	0.0858403
CHDH	0.137812	0.234213
IL20RA	2.41e-05	9.16e-05
CLCA1	2.92e-05	0.000109677
CLCA4	2.63e-18	1.25e-16
GLT8D1	0.0158566	0.0359379
ATP2C1	0.000172781	0.00057189
IGF1	5.31e-17	1.56e-15
SLC38A5	9.64e-14	1.32e-12
RALBP1	0.854523	0.93786
RUFY3	0.010432	0.0247193
CNTN1	3.79e-08	2.17e-07
SLC11A1	3.88e-13	4.79e-12
WWTR1	2.3e-10	1.82e-09
AGPS	0.183753	0.294752
ZNF806	2.52e-10	1.98e-09
CXorf56	0.383802	0.52362
ATP1A2	4.13e-20	1.26e-17
TTC27	0.203376	0.319658
ZNF582	0.000411879	0.00127914
VSIG2	3.72e-12	3.88e-11
PHLDB1	2.43e-17	7.85e-16
MARCO	2.71e-13	3.44e-12
CYP24A1	1.89e-05	7.29e-05
PRDM11	2.95e-17	9.3e-16
SYT13	7.71e-11	6.56e-10
SNAI2	7.71e-10	5.64e-09
CD74	0.00354083	0.00925965
HGF	2.43e-12	2.61e-11
ZRANB1	6.25e-06	2.6e-05
NCDN	1.11e-10	9.18e-10
ADGRA2	6.45e-17	1.85e-15
CCT8L1P	0.00107148	0.00309387
ZFP64	1.95e-11	1.82e-10
MNAT1	0.113788	0.198803
SAMD4A	2.97e-19	2.5e-17
RUNX3	0.00126878	0.00361214
MRE11	0.00481725	0.0122722
PLEKHB1	0.025445	0.0546145
SERPINB1	0.961156	1
CYP3A43	6.12e-09	3.93e-08
SLC7A9	0.344455	0.49025
SPAST	3.66e-06	1.58e-05
NRXN3	0.245942	0.373399
OSBPL5	0.278848	0.414626
AQR	0.186604	0.298247
CPS1	1.36e-13	1.83e-12
C8B	0.000457298	0.00141025
FHL1	8.44e-20	1.32e-17
RTF2	0.0214216	0.0469762
GABRA1	0.00183913	0.00507567
NLRP2	0.028408	0.0602569
SLC45A4	0.365311	0.509315
RNF10	3.28e-06	1.42e-05
ZNF839	0.131834	0.225478
ZDHHC6	6.51e-05	0.000230647
GRAMD1B	8.62e-06	3.51e-05
RNH1	0.0347388	0.0718791
NDUFS1	0.81205	0.909271
RB1CC1	0.213742	0.332609
ERP44	0.618144	0.748508
ALAS1	0.13257	0.226416
BIRC3	0.11643	0.20287
AKAP11	1.4e-05	5.52e-05
GLRX2	7.76e-14	1.09e-12
SNAPC1	0.00241438	0.00651604
DERA	0.0229247	0.0498988
STRAP	5.19e-07	2.52e-06
ABCC2	0.00128152	0.0036457
DEF6	1.42e-05	5.59e-05
PLEKHO1	1.08e-05	4.32e-05
GCLM	0.0135304	0.0312173
UBR2	0.616126	0.746383
EHD2	7.57e-18	2.92e-16
DEPDC1	3.81e-20	1.26e-17
CCDC28A	1.31e-07	6.96e-07
RRAGD	7.83e-17	2.2e-15
HSF2	0.0267927	0.0571851
PHF20	1.67e-06	7.53e-06
HSD17B6	9.38e-20	1.35e-17
NR1H3	2.02e-14	3.15e-13
TYMP	1.07e-15	2.18e-14
NCAPH2	0.175395	0.286087
TOMM34	3.15e-10	2.44e-09
SEC63	0.0434129	0.0873641
KPNA6	0.0428217	0.0862721
VIM	4.38e-16	1e-14
RTEL1-TNFRSF6B	0.684149	0.806331
FAS	1.56e-08	9.42e-08
RNASET2	8.37e-05	0.000292068
CD44	0.270042	0.403975
KCNG1	0.845542	0.933828
AGPAT4	5.36e-11	4.67e-10
SLAMF7	0.347387	0.493594
BTN3A1	1.97e-05	7.58e-05
MIPEP	6.91e-05	0.000244125
PRKCH	3.27e-08	1.89e-07
INSRR	4.32e-06	1.84e-05
IFNGR1	6.45e-17	1.85e-15
B4GALT7	2.72e-09	1.83e-08
SH2D2A	1.87e-10	1.5e-09
VRK2	1.44e-07	7.61e-07
TNFRSF1B	6.17e-12	6.2e-11
VEZT	5.86e-08	3.27e-07
POU2F2	0.904227	0.978034
BRD9	0.652869	0.780246
SNX1	1.36e-12	1.53e-11
TBPL1	0.0168814	0.0379997
ARNTL2	0.0141944	0.0325944
BCLAF1	0.746144	0.860213
SLC39A9	1.79e-09	1.24e-08
ANK1	0.146369	0.245975
IBSP	3.61e-20	1.26e-17
TFB1M	0.366831	0.509315
RABEP1	0.495345	0.635707
HMGB3	1.91e-19	1.92e-17
NUP160	0.281399	0.416805
BAK1	7.2e-18	2.82e-16
MUSK	0.00484013	0.012325
IKZF2	0.0114174	0.026826
GRN	3.65e-12	3.81e-11
FAM13B	4.45e-08	2.53e-07
ARHGAP31	7.43e-14	1.04e-12
CENPQ	2.35e-05	8.94e-05
SARS1	0.610092	0.740999
RANBP3	0.00758433	0.0185225
ARID4A	4e-09	2.63e-08
EIPR1	2.81e-17	8.91e-16
PNPLA6	0.226677	0.349094
IFT88	0.08668	0.158894
ALG1	5.29e-16	1.18e-14
ZCCHC8	0.911038	0.9828
ABCF2	1.34e-06	6.15e-06
CHPF2	6.81e-14	9.65e-13
LRRC7	5.11e-07	2.48e-06
FUT8	4.09e-11	3.63e-10
UBA6	4.24e-05	0.000155137
GAB2	8.72e-08	4.74e-07
ATP6V0A1	0.0275901	0.0587349
PIAS1	0.0058006	0.0145138
SLC4A7	0.179074	0.290818
APBA2	0.0613807	0.117837
MAP2K3	0.000176777	0.00058413
EFCAB1	6.85e-18	2.7e-16
TMSB10	2.13e-10	1.69e-09
ASTE1	0.162962	0.268888
RNF19A	0.0556564	0.108725
PEX3	0.0100097	0.0238189
GABARAPL2	1.11e-05	4.43e-05
MYOC	1.22e-19	1.53e-17
SH3YL1	0.616126	0.746383
FAM136A	9.89e-09	6.16e-08
VCL	1.19e-11	1.15e-10
DEPDC1B	5.68e-20	1.26e-17
DAPK2	6.01e-15	1.05e-13
NSMAF	0.0296738	0.0626053
ADSS2	1.01e-14	1.68e-13
STAP1	1.27e-05	5.01e-05
TIMP2	2.89e-06	1.26e-05
RFC1	0.168206	0.276026
TBC1D23	0.0380656	0.0777238
CUL3	0.0286157	0.0606386
MYOM2	3.51e-17	1.08e-15
OTC	2.78e-15	5.22e-14
CYP46A1	4.14e-18	1.81e-16
ZZZ3	0.0861544	0.158007
SLC18A1	1.97e-05	7.6e-05
USP2	7.71e-11	6.56e-10
CASR	0.287022	0.423389
TUBG2	2.89e-14	4.36e-13
RPL26L1	3.26e-17	1.02e-15
FLT4	2.1e-16	5.19e-15
NSUN2	1.34e-06	6.15e-06
FBXO42	0.000458834	0.00141399
MFAP3	0.059035	0.11415
MRI1	0.539826	0.679122
METTL1	6.3e-12	6.32e-11
HOXC8	0.0428217	0.0862721
AGA	4.35e-05	0.000158732
PI4K2B	7.25e-06	2.98e-05
BOD1L1	0.000731076	0.00217155
MAT2B	0.000221812	0.000720616
TLL1	6.96e-14	9.84e-13
EDC4	0.829874	0.923458
TRIO	0.224483	0.346223
VCAN	5.33e-18	2.21e-16
CLEC16A	0.00854032	0.0206257
MSR1	2.46e-15	4.67e-14
CDH1	3.7e-05	0.000136668
MTREX	0.305073	0.443988
DNAH5	0.152844	0.255124
ZFYVE16	0.350335	0.49695
RIPOR1	0.000127989	0.000433455
C6	6.82e-12	6.81e-11
RAI14	6.58e-13	7.82e-12
SOX30	0.845542	0.933828
PNKP	6.98e-08	3.86e-07
BEST2	0.00347917	0.00910972
PHLPP2	0.0638029	0.121972
SPDL1	2.14e-13	2.77e-12
STAU2	6.69e-12	6.68e-11
SLC66A1	1.64e-11	1.54e-10
CTNS	0.000731076	0.00217155
RTN4R	6.09e-10	4.52e-09
PHF23	9.32e-05	0.000322852
CDH10	2.1e-08	1.25e-07
INPP4A	0.686255	0.808326
RAB27B	0.00560039	0.0140543
PSMA4	1.57e-16	4.05e-15
MYO16	2.06e-09	1.41e-08
LSG1	7.01e-11	6.01e-10
PARP3	9.07e-10	6.56e-09
TNC	0.360777	0.507362
THAP3	0.00156266	0.00437148
RIPOR3	2.29e-07	1.18e-06
TDP1	3.19e-06	1.38e-05
AIFM2	2.42e-16	5.92e-15
C2orf83	5.53e-09	3.57e-08
SPATA7	1.14e-09	8.15e-09
MED17	0.000811029	0.00239067
RETSAT	4.75e-12	4.88e-11
CAPG	1.02e-11	9.89e-11
AP2S1	9.73e-16	2.02e-14
USH2A	0.626242	0.754892
ZPBP	2.32e-10	1.83e-09
TG	1.58e-09	1.1e-08
ADAM28	0.754837	0.867874
BARX2	7.96e-06	3.26e-05
DCUN1D1	1.93e-08	1.15e-07
JADE2	0.00221593	0.00602424
ZIC2	3.32e-08	1.92e-07
LCP2	0.000320372	0.00101459
TRIT1	0.379126	0.518499
ADRB1	1.67e-11	1.57e-10
GUCA2B	0.183431	0.294318
CUL7	0.0120867	0.0282142
CTNNA1	0.000746456	0.00221388
PHKA2	1.39e-12	1.56e-11
CNTLN	1.87e-05	7.22e-05
EPHA3	0.152844	0.255124
HSPA5	3.68e-17	1.13e-15
DSG2	0.084593	0.155464
GEMIN8	0.91331	0.984672
OFD1	0.179074	0.290818
GPM6B	1.41e-15	2.82e-14
MAGEC2	1.01e-06	4.72e-06
PREX2	3.75e-18	1.68e-16
WDR37	2.04e-05	7.85e-05
YTHDC2	0.0480707	0.0956397
CTPS2	3.33e-10	2.57e-09
ATP6V1H	2.75e-07	1.39e-06
POLR2B	9.1e-05	0.000315726
FAM214A	0.354787	0.501486
ARAP2	0.48633	0.62621
TPR	0.00011522	0.000393329
CP	0.000342209	0.00107815
KATNIP	8.07e-06	3.3e-05
DTNBP1	1.14e-05	4.54e-05
XK	0.187561	0.299339
ANO2	3.57e-13	4.42e-12
C12orf4	0.000638067	0.00191592
SCML1	2.49e-13	3.18e-12
WWC3	0.00540644	0.0136181
ARHGAP6	1.21e-16	3.21e-15
FAM184B	0.406084	0.547316
MAP4	4.82e-06	2.04e-05
GOPC	0.138573	0.235346
ROS1	1.02e-07	5.51e-07
USP28	0.504447	0.645331
HDAC9	0.00555132	0.0139416
TSPAN17	2.14e-15	4.12e-14
NOP16	6.05e-08	3.37e-07
CC2D2A	8.06e-15	1.37e-13
RRM2B	1.27e-05	5.01e-05
ZNF800	0.424121	0.561695
TNFRSF17	1.95e-06	8.74e-06
SNX29	1.14e-05	4.54e-05
LMO3	1.51e-11	1.43e-10
MRPS10	1.95e-11	1.82e-10
GUCA1A	0.797102	0.897508
RSF1	0.05279	0.1038
VPS13D	4.04e-08	2.31e-07
CELF2	7.34e-19	4.73e-17
FAM120A	3.79e-11	3.37e-10
R3HDM1	3.28e-13	4.09e-12
COL9A2	0.424121	0.561695
KITLG	0.00232425	0.00629674
ERCC8	0.0609844	0.117203
ADAMTS6	5.01e-15	8.9e-14
H6PD	1.95e-16	4.88e-15
VAMP3	7.89e-16	1.67e-14
PER3	1.5e-10	1.22e-09
UTS2	7.23e-09	4.59e-08
TNFRSF9	8.57e-18	3.22e-16
EPN3	1.52e-17	5.21e-16
LTBP1	0.0943137	0.170755
RCN1	0.360777	0.507362
ELN	0.0578904	0.112537
RFC2	3.06e-18	1.42e-16
ARID1B	0.00395118	0.0102413
CLPTM1L	3.65e-11	3.26e-10
NEDD4L	0.00117093	0.00335408
FOXP3	1.99e-18	1e-16
PPP1R3F	0.754837	0.867874
HEXB	0.0114174	0.026826
PTCD2	0.00574995	0.0143985
NEXMIF	0.0156091	0.0354321
JKAMP	0.00211225	0.00576472
DKK3	3.51e-11	3.14e-10
ARHGEF5	0.052093	0.102597
NFE2L3	2.95e-13	3.71e-12
MCUR1	0.00019586	0.00064229
LIMA1	2.44e-08	1.43e-07
LETMD1	1.48e-17	5.1e-16
SLC4A8	2.75e-07	1.39e-06
LAMC3	1.04e-12	1.19e-11
PTGER3	1.19e-09	8.42e-09
TNIP3	2.09e-09	1.43e-08
MAPK9	9.4e-10	6.78e-09
COL23A1	1.94e-14	3.02e-13
BCAR1	0.050722	0.100272
FAM160A2	6.68e-07	3.19e-06
HERPUD1	0.0449213	0.0900359
HOMER3	5.81e-12	5.86e-11
RAD51	8.01e-20	1.32e-17
POLQ	1.22e-19	1.53e-17
PIK3CB	0.000505319	0.0015445
CYBA	0.00460656	0.0117852
THOC3	9.51e-16	1.98e-14
HEBP2	2.24e-11	2.07e-10
MPHOSPH9	1.31e-12	1.47e-11
PLEKHA5	0.000538709	0.00163643
PRSS8	7.62e-13	8.95e-12
SIKE1	0.134052	0.228548
RRP12	3.39e-10	2.61e-09
FNIP2	3.58e-11	3.2e-10
MSMO1	5.18e-09	3.36e-08
TTC17	0.429121	0.567393
ALX4	8.21e-17	2.29e-15
FSTL4	2.48e-08	1.46e-07
FOXN3	2.91e-18	1.36e-16
METTL24	8.64e-09	5.43e-08
AKR7A2	0.00550264	0.0138334
MRTO4	8.86e-06	3.6e-05
NNAT	2.32e-18	1.12e-16
USE1	0.0380656	0.0777238
MCF2L2	2.52e-08	1.48e-07
NRIP2	4.81e-16	1.09e-14
LAMA3	5.87e-15	1.03e-13
AP5M1	0.874798	0.954509
ANAPC4	1.78e-08	1.07e-07
KCNQ1	0.029035	0.0614103
TRAPPC3	0.000106129	0.000364619
THRAP3	0.0117001	0.0274131
PHPT1	3.6e-09	2.39e-08
ENTPD2	0.477406	0.617216
LY75	1.8e-10	1.44e-09
ARID4B	1.69e-05	6.55e-05
OPN3	6.14e-08	3.42e-07
SDCCAG8	0.0137486	0.031668
PTPRN	8.42e-11	7.12e-10
HHAT	9.09e-07	4.26e-06
KIF1B	7.15e-06	2.95e-05
FOXC1	1.18e-12	1.34e-11
TBC1D22A	2.24e-05	8.53e-05
SYNE2	1.34e-11	1.28e-10
PLEKHH1	0.0214216	0.0469762
ATP9A	8.68e-05	0.000302027
SPO11	0.0499799	0.0990635
CBLN4	8.72e-08	4.74e-07
CHRDL2	0.069763	0.131651
FAM168A	0.0357349	0.0736585
RELT	4.94e-18	2.08e-16
GALC	0.794323	0.895014
NOP58	3.36e-07	1.68e-06
SZRD1	0.052093	0.102597
KCNH2	0.00219483	0.00597087
CUL1	0.513637	0.653903
FAM114A2	0.0183852	0.0410304
CYFIP2	1.75e-08	1.05e-07
TAB2	0.0474264	0.094512
GINM1	7.29e-11	6.22e-10
EIF2AK2	5.56e-05	0.000198911
USP36	0.897423	0.972526
KMT2C	0.069763	0.131651
MCOLN3	1.41e-08	8.57e-08
CCDC85A	7.83e-17	2.2e-15
PUM2	0.18565	0.296998
MRPL43	0.0072669	0.0178131
ITIH4	2.93e-07	1.47e-06
ITIH1	0.951904	1
HPF1	0.942903	1
ZFR	0.484538	0.624595
ZNF280C	0.0203125	0.0448227
NPFFR2	0.618564	0.748971
PHF21B	0.00106921	0.00308825
TRAF1	0.537933	0.677341
RC3H2	0.549338	0.688633
IL17RB	0.221221	0.342283
TRAF3IP2	0.00145837	0.00410358
GYG2	1.34e-17	4.69e-16
DCBLD2	5.01e-13	6.06e-12
SERPINB3	0.271783	0.405865
SOAT1	1.15e-06	5.3e-06
PKP2	0.0680152	0.128802
MSH4	0.00253154	0.00680636
F7	2.89e-11	2.62e-10
GDI2	6.25e-11	5.39e-10
PRDM1	1.71e-07	8.93e-07
ATG5	0.261429	0.393453
TMCC3	1.33e-13	1.79e-12
PITHD1	0.351815	0.49865
MTA3	8.81e-11	7.42e-10
USP13	0.170876	0.279671
ATP11B	0.000394386	0.00122864
LAMC2	1.92e-09	1.32e-08
CDK14	0.11643	0.20287
SEC61A1	1.16e-14	1.9e-13
PPP1R12A	0.00013723	0.000462547
RASGRF1	0.0359877	0.0740874
CAMK2B	0.00109108	0.00314486
CROCC	0.00119471	0.00341825
POLR3E	0.0106929	0.0252744
ATP2B4	1.19e-09	8.42e-09
ZC3H11A	0.1146	0.200006
RIOK2	0.0265965	0.0568048
YIPF1	1.02e-11	9.89e-11
NDC1	8.17e-12	8.06e-11
DGKG	8.32e-08	4.54e-07
FLYWCH1	0.000101243	0.000348908
UNKL	8.33e-07	3.92e-06
TBXAS1	0.534158	0.673461
PARP12	7.76e-14	1.09e-12
ALDH18A1	9.47e-18	3.48e-16
TARBP1	0.000327502	0.00103532
GATB	0.00898201	0.0216006
MXD1	0.0601984	0.115912
CDK17	0.128922	0.221023
DNAJC25	0.145575	0.244778
SLC2A3	0.000109939	0.000376569
PSD	0.000198095	0.000649098
CTDP1	0.00811814	0.0197159
YBX3	3.84e-18	1.71e-16
STYK1	0.0072669	0.0178131
WNK1	0.000191459	0.000628984
RPS17P5	0.0346487	0.0717292
CCAR1	5.26e-11	4.58e-10
OGFR	2.7e-05	0.000101993
GNA15	0.350335	0.49695
CREB3L3	0.00530117	0.0133892
PIGV	0.0756994	0.141263
PTPRU	0.598102	0.729684
SNRNP40	1.43e-08	8.71e-08
RIMBP2	1.96e-13	2.56e-12
COL11A1	4.02e-20	1.26e-17
QSER1	0.0247016	0.0532259
MPC1	1.95e-09	1.34e-08
ACAA1	0.12606	0.216979
BCAT1	7.75e-06	3.18e-05
HDAC7	5.67e-08	3.18e-07
LZTS1	3.57e-05	0.000132014
PRDM6	0.854523	0.93786
WNT8A	1.63e-09	1.14e-08
SPAG4	9.43e-14	1.3e-12
NCKAP1	0.0667282	0.126665
MRPS35	8.11e-13	9.48e-12
GUCY1B1	0.731011	0.846407
SFSWAP	0.388512	0.528815
TNK2	0.0443127	0.0889794
MON2	0.000665442	0.00199149
CDH3	0.00180964	0.00500132
ARSF	0.0470096	0.0937454
GPBP1	0.195351	0.309917
DGAT2	1.73e-16	4.4e-15
ZNF112	0.12117	0.209854
CS	0.110552	0.193792
LTK	2.37e-09	1.61e-08
MRPS24	0.000107385	0.00036851
ELMO2	6.93e-09	4.41e-08
WAPL	0.00611303	0.0152051
VMP1	9.78e-07	4.56e-06
APPBP2	0.456357	0.594742
POLD1	3.55e-08	2.04e-07
SEZ6	0.0052587	0.0132961
EIF4B	9.78e-12	9.54e-11
SLC6A16	5.35e-14	7.72e-13
BICRA	6.2e-07	2.98e-06
SPHK2	0.0101767	0.024178
RPL18	0.0654613	0.124647
CA11	8.33e-11	7.04e-10
ISOC2	2.89e-14	4.36e-13
U2AF2	2.24e-11	2.07e-10
EPN1	1.1e-09	7.88e-09
MED29	6.68e-06	2.77e-05
AHRR	0.0032427	0.00854095
GSC2	0.757162	0.869614
ZNF275	0.715981	0.834173
MTMR1	0.00145837	0.00410358
GPC1	0.00188131	0.00518225
ADCK1	0.465063	0.604285
HAGH	7.29e-09	4.63e-08
RNF4	2.13e-09	1.46e-08
CASP8	0.00165747	0.00461466
LIMCH1	5.45e-09	3.52e-08
INTS13	7.94e-13	9.3e-12
TM7SF3	5.07e-08	2.86e-07
DLX3	3.11e-05	0.000116049
SPA17	0.0729102	0.136818
TSPAN32	5.86e-08	3.27e-07
CCN5	4.67e-09	3.05e-08
DMRT3	1.88e-11	1.75e-10
ST3GAL6	2.42e-11	2.22e-10
ATP2C2	3.41e-07	1.7e-06
NGFR	2.91e-18	1.36e-16
CDON	1.3e-05	5.13e-05
TAF2	2.28e-11	2.11e-10
HIPK2	1.49e-06	6.76e-06
TNPO3	8.94e-09	5.61e-08
BORCS8-MEF2B	0.221198	0.342283
RFXANK	1.22e-10	1e-09
TMEM161A	6.51e-06	2.7e-05
LPAR2	1.39e-12	1.56e-11
CTSA	8.81e-11	7.42e-10
SUGP2	0.00905758	0.0217685
SLC12A2	0.0372748	0.0762927
SNX24	8.84e-14	1.22e-12
EYA2	8.32e-08	4.54e-07
CNN2	0.0111408	0.0262412
ABCA7	0.993143	1
SNCAIP	1.51e-14	2.41e-13
DDX20	0.175395	0.286087
BTBD1	0.067155	0.127402
FAR2	0.00215318	0.00586824
BCAS1	2.1e-08	1.25e-07
POU1F1	0.0304612	0.0640644
CHI3L2	8.99e-05	0.000312419
SBNO2	2.22e-07	1.14e-06
PMS1	0.123247	0.212886
HMG20B	1.55e-10	1.26e-09
CALCRL	0.0810388	0.149821
TAF11	3.62e-07	1.8e-06
ANKS1A	6.42e-06	2.66e-05
AP3D1	1.4e-06	6.4e-06
ZNF76	0.180935	0.291889
SLC9A3R2	0.306426	0.445586
NTHL1	2.15e-11	1.99e-10
UHRF1BP1	7.63e-07	3.61e-06
GNAI3	4.09e-11	3.63e-10
IPO5	2.48e-06	1.09e-05
OAT	0.368354	0.509315
WDR3	0.000453923	0.00140045
PKN2	0.000182935	0.000602654
WDR18	4.91e-08	2.77e-07
TRAM2	0.239016	0.364667
NTN1	0.00890701	0.0214357
GLP2R	2.2e-17	7.19e-16
MCM10	9.63e-20	1.35e-17
DGKA	0.841059	0.930365
ERBB3	1.98e-10	1.58e-09
ROPN1	1.47e-12	1.65e-11
ANKRD44	0.0503841	0.099699
KARS1	0.049051	0.0973611
ADAT1	0.0349856	0.072316
PDIA5	3.91e-08	2.24e-07
TBC1D22B	0.0282016	0.0598728
NDUFB4	2.42e-14	3.7e-13
SPEN	5.38e-06	2.26e-05
MYLK	1.89e-18	9.65e-17
ZC3H15	2.92e-08	1.7e-07
MAP2K4	0.432473	0.571055
PACC1	1.29e-19	1.57e-17
SNAP91	0.00232425	0.00629674
SLK	0.00111336	0.00320405
CYB5R4	0.0613807	0.117837
COL17A1	3.3e-16	7.79e-15
GSTO2	0.870285	0.950644
SEC61A2	8.68e-12	8.54e-11
PRKCQ	0.00011522	0.000393329
TLE2	3.17e-15	5.89e-14
ASB1	1.22e-19	1.53e-17
FAM107B	0.622187	0.752426
ME1	2.51e-06	1.11e-05
TBC1D1	0.698938	0.819409
CDK13	0.0100929	0.0240019
MTHFD2	7.53e-19	4.83e-17
SLC9A7	0.701061	0.821423
FOXJ2	0.0137486	0.031668
YBX1	0.000651621	0.00195383
PDE4A	0.524779	0.665498
PPP2R5A	0.506278	0.646743
CTNNA2	0.100329	0.178918
ELAVL1	7.83e-17	2.2e-15
TIE1	3.39e-15	6.26e-14
DIP2B	2.99e-05	0.000112034
SMARCD1	0.0483956	0.0962121
KDM4A	5.53e-06	2.32e-05
NFYC	0.303724	0.442387
ZMYND12	0.451177	0.589584
SLC9A3	0.00702159	0.0172706
NGEF	0.0542074	0.106267
ASPM	3.52e-20	1.26e-17
CD84	8.58e-07	4.03e-06
ELOVL1	4.31e-10	3.27e-09
SPI1	9.22e-06	3.73e-05
POLR1H	5.07e-08	2.86e-07
MPPED2	1.13e-14	1.86e-13
CLDN18	2.74e-12	2.92e-11
ZBTB11	0.00398725	0.0103254
ATXN3	2.31e-06	1.02e-05
GOLGA5	1.36e-10	1.11e-09
FGFR2	0.00357348	0.00933988
LRRC40	0.160386	0.265378
ISOC1	0.0710978	0.133837
EML1	0.000845224	0.00248463
TRMT11	4.19e-05	0.000153379
THUMPD1	0.547429	0.686679
MSANTD3	1.44e-07	7.61e-07
KIF26A	9.95e-18	3.64e-16
ATG2B	0.000262432	0.00084318
ARFGEF1	2.47e-11	2.27e-10
ACSM2B	5.7e-17	1.67e-15
ZFAT	0.00367309	0.00957644
MTFR1	6.43e-15	1.12e-13
STAG3	6.98e-08	3.86e-07
FECH	0.000154043	0.000514152
MYO9A	3.61e-08	2.08e-07
DDX3Y	0.0717977	0.135001
PFKP	0.382239	0.521864
IDI1	1.84e-05	7.13e-05
SP100	0.497158	0.637616
KLF6	2.1e-16	5.19e-15
PLPP1	1.55e-19	1.71e-17
NEO1	0.0840777	0.154642
TRAM1	4.63e-05	0.000167906
PHKA1	2.59e-07	1.32e-06
TNFRSF1A	0.000533005	0.00162101
CACNB1	0.324375	0.466521
EVI5	3.37e-06	1.46e-05
STOML1	0.473861	0.613876
PKM	1.66e-15	3.27e-14
DHX29	5.92e-06	2.47e-05
DNTTIP2	0.728857	0.844189
METTL22	0.00029005	0.000924852
TP53BP1	0.0893469	0.163098
TRO	4.17e-15	7.53e-14
RRP15	5.91e-05	0.000210556
RHOA	0.00170683	0.00474071
DHX8	0.00444406	0.0114049
PMS2P4	0.000178808	0.000590084
PRKCZ	2.64e-08	1.55e-07
ZFY	0.429434	0.567742
IARS2	8.28e-13	9.65e-12
SYT1	0.00720486	0.017674
NAV3	1.66e-15	3.27e-14
IDH3G	0.016362	0.0369564
ROGDI	4.47e-15	8.03e-14
PDZD4	3.02e-14	4.54e-13
ATP2B3	0.654556	0.781932
ROCK1	0.0419476	0.0847275
CBFB	8.21e-07	3.87e-06
PDK3	0.160386	0.265378
HYAL2	0.798745	0.898795
HDAC4	9.96e-16	2.06e-14
RASSF1	1.34e-06	6.15e-06
FGFR3	3.65e-10	2.8e-09
IFI35	6.14e-08	3.42e-07
HEATR6	1.02e-08	6.36e-08
COASY	0.00160942	0.00449035
PLEKHH3	0.127484	0.218875
MEF2A	2.66e-06	1.17e-05
OTUD5	0.0172804	0.0388026
TFE3	4.34e-11	3.82e-10
TBC1D25	2.6e-08	1.52e-07
ACSL4	3.17e-15	5.89e-14
INPP5A	2.5e-09	1.69e-08
GPKOW	1.07e-05	4.27e-05
GRIPAP1	0.000161296	0.000536659
FTSJ1	9.03e-15	1.52e-13
PRR11	1.55e-19	1.71e-17
REEP1	0.000533005	0.00162101
ATP11A	1.49e-07	7.83e-07
POLR1A	6.14e-08	3.42e-07
LAPTM4A	0.0428217	0.0862721
TTC7A	0.00147287	0.00413965
IP6K2	0.00272984	0.0072943
STON1-GTF2A1L	1.26e-10	1.04e-09
SRBD1	0.0092877	0.0222585
KIF2A	0.00201304	0.00551621
RASGRP2	7.36e-15	1.26e-13
PSME4	3.46e-07	1.72e-06
IFT80	0.104298	0.184931
SIRT2	1.45e-13	1.94e-12
ERLEC1	1.58e-10	1.28e-09
PPP2R5B	0.00177476	0.00491136
PYGM	8.35e-19	5.2e-17
PAGE1	0.567689	0.70498
PITX1	2.29e-19	2.15e-17
TRPC7	0.00108786	0.00313749
MAST4	6.16e-06	2.57e-05
ADGRF5	5.71e-17	1.67e-15
SDK2	1.53e-07	8.07e-07
ADAM7	0.706399	0.825735
NUP133	4.02e-07	1.99e-06
NUCKS1	4.46e-05	0.000162324
VPS35	0.00325894	0.00858016
DNAJA2	0.194365	0.308637
BCL3	4.65e-12	4.78e-11
KCNAB2	0.00232425	0.00629674
ABCC9	1.85e-14	2.9e-13
GAL	0.00213262	0.00581557
CLEC2D	0.249458	0.378171
FUNDC1	1.75e-12	1.92e-11
MAOB	1.73e-14	2.72e-13
RORA	2.44e-07	1.25e-06
DRD4	6.69e-09	4.27e-08
TGFBR3	5.38e-20	1.26e-17
PLA2G10	3.33e-10	2.57e-09
HES2	1.25e-06	5.75e-06
ATP1B3	0.000207281	0.000677242
NEDD4	0.0413733	0.0837133
PIGB	0.407704	0.548576
MAPK6	8.37e-05	0.000292068
GNB5	3.98e-08	2.27e-07
RAB27A	0.203376	0.319658
HDHD5	0.023271	0.0505459
UFD1	9.73e-09	6.06e-08
LRP6	9.78e-07	4.56e-06
GUCY2C	1.38e-06	6.32e-06
SCT	1.59e-19	1.73e-17
PHRF1	0.570552	0.707884
ELP1	0.0503841	0.099699
NUCB2	5.36e-09	3.47e-08
PFN2	8.27e-05	0.00028896
PTPN3	0.298368	0.435613
SPTB	6.81e-14	9.65e-13
DAPP1	4.98e-05	0.000179567
FGF10	5.36e-15	9.48e-14
SLC44A1	9e-08	4.88e-07
TMEM260	0.360777	0.507362
SMG6	3.51e-06	1.52e-05
EXOC5	0.235604	0.360469
CLTCL1	7.1e-12	7.07e-11
FGF22	0.429121	0.567393
FSTL3	0.0269902	0.0575742
DGCR2	0.91331	0.984672
RNF126	0.0542074	0.106267
MNT	0.31325	0.453382
ZXDC	0.465063	0.604285
JMJD6	0.451177	0.589584
POLB	1.77e-10	1.42e-09
ST6GALNAC1	6.05e-13	7.24e-12
WIPI1	0.00105843	0.00305975
FRMPD1	2.33e-13	3e-12
GBA2	0.00468981	0.011976
NDST1	1.56e-08	9.42e-08
ASNS	0.970291	1
AP3M2	4.57e-05	0.00016599
CNGB1	0.00041392	0.00128527
ST6GALNAC2	0.600093	0.731814
CHAT	0.00364115	0.00950406
PABPC1	3.11e-05	0.000116049
TESK2	0.748315	0.862207
CFAP20	0.000296546	0.000944347
CSNK2A2	2.43e-10	1.91e-09
PTPN21	1.47e-19	1.68e-17
EIF2B3	4.54e-07	2.22e-06
CAMK2A	6.36e-09	4.08e-08
TCOF1	2.67e-05	0.000100805
CDC42	2.52e-10	1.98e-09
OSBPL3	0.00839746	0.0203196
EPHA8	3.16e-13	3.96e-12
SLC12A3	0.00105222	0.00304303
RAD18	0.00526497	0.0133042
ATP2B1	0.000145408	0.000487422
TRPM5	9.61e-06	3.88e-05
NCK2	3.93e-06	1.68e-05
MAP4K4	0.707441	0.826597
MGAT4A	2.51e-06	1.11e-05
RPL31	4.75e-08	2.69e-07
WDR1	1.66e-07	8.68e-07
SNX13	0.154496	0.257274
MS4A12	0.449177	0.588027
ARHGAP10	1.07e-17	3.89e-16
RPS6KA2	1.32e-15	2.65e-14
ING3	8.11e-13	9.48e-12
VASH1	0.028408	0.0602569
LMCD1	0.0443127	0.0889794
BUD23	2e-15	3.87e-14
SEL1L	0.00370685	0.00965913
TRIP13	1.55e-19	1.71e-17
ATP6AP1	4.47e-18	1.92e-16
TCF3	2.26e-10	1.79e-09
TRIB2	0.130372	0.223245
DAZAP1	4.67e-08	2.65e-07
MBD3	0.511792	0.652188
PRLH	1.39e-10	1.13e-09
HLTF	6.02e-07	2.89e-06
FAM50A	7.43e-11	6.34e-10
FAM3A	0.0877389	0.160514
CPSF1	5.91e-05	0.000210556
MYO3B	0.000239972	0.00077527
CYBRD1	4.12e-12	4.27e-11
CDH19	4.26e-11	3.76e-10
PDCD2	0.582285	0.718228
SLC6A15	5.84e-09	3.76e-08
RDH11	6.18e-13	7.38e-12
PRKACA	0.4529	0.591378
ADGRL1	0.199334	0.315233
SPP2	0.0485777	0.0965403
ACTN1	0.000150533	0.000503175
ZFYVE26	0.0458473	0.0916623
RPS6KA6	0.970291	1
EPN2	0.424121	0.561695
PTPN18	0.372947	0.511427
LIMS2	3.91e-20	1.26e-17
ASIC4	0.91331	0.984672
SPEG	2.48e-12	2.66e-11
LNX1	0.255395	0.385655
ALDH3A2	2.26e-10	1.79e-09
TFRC	4.97e-11	4.34e-10
SREBF1	1.44e-10	1.17e-09
TRPC5	7.88e-05	0.000276142
AFF4	0.106765	0.188398
UBE2D1	1.6e-05	6.23e-05
MPP5	0.023271	0.0505459
RHOBTB1	0.0877389	0.160514
SMC1A	8.19e-08	4.47e-07
HSD17B10	7.71e-15	1.32e-13
MARK2	2.33e-07	1.19e-06
HMMR	4.02e-20	1.26e-17
CHFR	6.92e-10	5.09e-09
TRHDE	5.99e-16	1.31e-14
P4HA2	7.46e-13	8.78e-12
FCGR2B	0.171772	0.280953
NFATC3	1.2e-07	6.37e-07
TRNT1	2.54e-05	9.61e-05
ACADVL	7.95e-18	3.04e-16
STK10	0.0410887	0.0831937
FBXW11	0.541721	0.680903
ACAP1	0.00119471	0.00341825
CRMP1	3.62e-07	1.8e-06
EVC	5.36e-05	0.000192283
DERL2	0.299702	0.437279
SIDT1	3.43e-05	0.00012746
NDE1	7.88e-15	1.34e-13
IRAG1	5.22e-13	6.3e-12
TMEM38A	0.144784	0.243642
AP1M1	0.250637	0.379644
PVR	0.807609	0.905494
XRCC1	4.04e-06	1.73e-05
SCARB1	4.82e-06	2.04e-05
CYP2W1	0.00836749	0.0202609
MCM2	6.14e-15	1.07e-13
MOV10L1	0.0106929	0.0252744
PANX2	1.01e-05	4.07e-05
SELENOO	0.0222457	0.0486127
TP63	2.73e-16	6.58e-15
ALPK1	0.000975719	0.00283827
LLGL2	2.09e-17	6.9e-16
PDE8A	3.86e-10	2.95e-09
CLCN4	1.48e-11	1.4e-10
NLE1	0.000119336	0.000406113
SDHA	0.150391	0.251751
SMARCE1	0.809829	0.907278
FNDC8	0.00110217	0.00317393
GSDMB	5.19e-07	2.52e-06
KDM5A	0.388512	0.528815
ADAM11	1.22e-06	5.6e-06
PPP2R3A	0.0994994	0.178646
FERMT2	1.58e-18	8.39e-17
ABCB11	1.78e-09	1.23e-08
DHRS9	3.82e-06	1.64e-05
CD5L	0.197814	0.313142
PTGS2	1.54e-16	3.96e-15
IGF2BP2	6.66e-14	9.45e-13
MAP3K13	3.28e-06	1.42e-05
ST6GAL1	0.148772	0.249368
TBX21	0.0153651	0.0349241
VDAC1P1	0.0148869	0.0339583
FRY	3.13e-09	2.09e-08
PICALM	3.43e-08	1.98e-07
NSF	6.69e-16	1.45e-14
GLI2	4.99e-08	2.81e-07
CLASP1	9.23e-07	4.32e-06
MRPS34	2.2e-18	1.08e-16
NOTCH3	0.606084	0.737346
CLNS1A	6.5e-11	5.59e-10
PPP2R2C	1.07e-16	2.89e-15
TEAD2	0.856772	0.939096
EED	0.134052	0.228548
CDHR2	1.54e-12	1.72e-11
SNCB	2.14e-05	8.21e-05
TSG101	5.76e-08	3.22e-07
NCBP3	1.32e-05	5.19e-05
ATP2A3	3.03e-09	2.02e-08
CA12	5.11e-07	2.48e-06
MGLL	6.04e-18	2.44e-16
NTN4	5.4e-08	3.03e-07
BCS1L	0.720264	0.838338
NUAK1	5.6e-06	2.35e-05
DPP8	7.25e-05	0.000255449
SLC24A1	0.0265965	0.0568048
ZNF532	0.000516228	0.00157421
SCARF1	7.36e-15	1.26e-13
LMAN1	1.19e-09	8.42e-09
HACD3	9.51e-11	7.96e-10
IPCEF1	0.0835649	0.153819
ZZEF1	3.01e-08	1.75e-07
NOX3	0.187312	0.29921
ENO1	0.113135	0.19782
SLC12A1	0.975682	1
MYDGF	1.48e-14	2.36e-13
ANO8	0.667394	0.793964
TUBE1	5.68e-13	6.83e-12
ARHGEF10L	0.000219326	0.000713395
TXK	6.68e-07	3.19e-06
WSCD2	1.55e-14	2.46e-13
KCNQ2	0.111382	0.195091
TACR2	0.439222	0.578447
ACTR6	0.00512686	0.0129852
TIPIN	7.85e-10	5.74e-09
SRI	0.86803	0.948728
EIF4G3	0.000286852	0.000915374
NUP37	2e-08	1.19e-07
SEMA3A	2.66e-16	6.44e-15
GTSE1	1.16e-19	1.5e-17
SEMA3C	1.71e-10	1.37e-09
TTC38	4.2e-14	6.17e-13
ACAT1	1.95e-09	1.34e-08
GRAMD4	0.517338	0.657724
CELSR1	3.79e-11	3.37e-10
WNT8B	0.0184785	0.0412093
ZNF638	0.114444	0.199765
SLC25A40	0.0316635	0.0662958
TIMM21	0.48275	0.622736
ADD2	5.27e-09	3.41e-08
FGF4	0.38854	0.528839
RASAL2	0.0693226	0.130933
VPS9D1	0.447743	0.586528
ZNF37A	0.00124363	0.00354749
MARK3	0.798745	0.898795
SLC25A3	0.00335055	0.00879566
FNDC3B	0.0277927	0.0591217
FOSL2	0.32157	0.46332
CACNG5	2.54e-11	2.32e-10
CACNG4	5.08e-10	3.81e-09
FRYL	0.0301064	0.0633901
TMEM131	0.014422	0.0330263
FSCN1	0.18565	0.296998
ACTB	4e-10	3.05e-09
MOCOS	0.00784717	0.019111
PLD1	6.14e-15	1.07e-13
ATP12A	0.000139868	0.000470655
WDR62	7.93e-19	5e-17
DLG1	0.926956	0.995059
RAB7A	1.91e-07	9.89e-07
BCAP29	1.58e-05	6.16e-05
SEC31B	3.62e-16	8.46e-15
SART3	0.00299765	0.00795118
ARHGAP15	0.470331	0.609915
TUBA3D	6.43e-10	4.75e-09
PAX2	1.18e-07	6.28e-07
EXOSC7	0.497158	0.637616
KIFAP3	2.86e-12	3.04e-11
MKRN2	0.177227	0.288616
MCM6	4.93e-16	1.11e-14
REXO2	0.012384	0.0288358
RBM7	1.15e-10	9.5e-10
RBMS2	3.75e-19	2.94e-17
BAZ2A	0.359274	0.506555
PTPN23	0.000369443	0.00115677
MLH1	0.000638067	0.00191592
UNG	5.54e-09	3.58e-08
FMO4	8.44e-10	6.14e-09
KLHL20	0.000283687	0.000905987
RGS11	0.677847	0.800792
SLC46A1	0.000658498	0.00197226
PLXNA2	0.945184	1
SPAG5	4.47e-20	1.26e-17
ANKRD13A	0.00239156	0.00645965
TPD52	2.31e-17	7.51e-16
ACACB	7.4e-20	1.29e-17
TRAF4	1.07e-06	4.95e-06
PAG1	1.91e-07	9.89e-07
GPATCH1	0.226677	0.349094
ICAM3	0.622187	0.752426
NT5C2	0.0033816	0.00887266
MCAM	5.99e-17	1.74e-15
GPC4	1.76e-07	9.19e-07
MBNL3	1.85e-14	2.9e-13
CAMSAP3	4.91e-08	2.77e-07
RAP1GAP	0.00255558	0.00686679
XAB2	0.614112	0.744785
ARHGEF1	0.289148	0.425873
STXBP2	1.42e-14	2.27e-13
MAP2K7	0.0357349	0.0736585
NMRK2	2.04e-09	1.4e-08
DGKD	0.489925	0.629876
CTTNBP2	4.59e-17	1.38e-15
ACTL6B	0.15762	0.26141
RARB	4.75e-12	4.88e-11
TOP2B	0.00367309	0.00957644
TM9SF3	0.162962	0.268888
NFKB2	7.54e-06	3.1e-05
UBE2T	4.47e-20	1.26e-17
PPP1R12B	5.11e-20	1.26e-17
DNAJC10	7.99e-10	5.84e-09
GTF3C1	1.87e-15	3.63e-14
IL4R	1.55e-06	7.04e-06
USP33	0.000116577	0.000397556
PAK3	2.54e-19	2.28e-17
CAPN6	2.86e-16	6.86e-15
DCX	1.24e-10	1.02e-09
SNRPA	0.00118277	0.00338679
SPAG6	0.0919373	0.167156
EXOSC5	1.66e-08	1e-07
DYNC1I2	0.00622049	0.0154501
APBB1IP	6.56e-12	6.56e-11
LRCH4	0.00241438	0.00651604
FAM76B	0.0578904	0.112537
SIRT6	1.95e-11	1.82e-10
TYR	0.00232952	0.0063101
POLD3	0.000679535	0.00202992
ACTN2	0.000338475	0.0010672
CAPZB	3.39e-10	2.61e-09
GPR137B	1.8e-10	1.44e-09
NAALAD2	2.54e-19	2.28e-17
JADE1	1.17e-18	6.61e-17
SLC25A43	0.000381724	0.00119266
UBE2A	1.21e-14	1.97e-13
FGFR1	1.59e-15	3.13e-14
FKBP6	0.00090334	0.00264302
SMC1B	1.14e-05	4.54e-05
FBLN1	9.92e-07	4.62e-06
ITGA8	0.00883256	0.0212682
CST7	0.0150052	0.0341938
MAP2	5.81e-12	5.86e-11
PIAS2	0.261429	0.393453
AMPH	0.190455	0.303412
ARAF	0.00644053	0.0159575
MCCC1	1.95e-09	1.34e-08
LAMP3	1.38e-07	7.28e-07
FAP	4.04e-18	1.78e-16
NEBL	0.00160942	0.00449035
ACER3	0.0126878	0.0294841
UBE2K	1.87e-08	1.12e-07
PIK3C3	0.0125858	0.0292698
N4BP2	0.785499	0.890961
TIGAR	0.000478978	0.0014708
TULP3	0.0582699	0.113161
SYNJ2	0.103081	0.183081
ADCY2	0.526648	0.667407
PPP2R5C	0.250637	0.379644
PMS2P1	4.12e-12	4.27e-11
RBFOX1	0.0221297	0.0483759
GNB1	8.19e-08	4.47e-07
HOXA9	4.16e-17	1.26e-15
EDN1	5.29e-16	1.18e-14
MLLT10	0.00503661	0.0127818
ZCWPW1	5.56e-10	4.14e-09
ADCYAP1R1	4.71e-20	1.26e-17
FGF20	7.17e-06	2.96e-05
P2RY10	2.34e-06	1.04e-05
ITM2A	2.92e-20	1.26e-17
NRDC	1.21e-09	8.57e-09
VDAC3	2.82e-08	1.65e-07
PCM1	0.100089	0.178918
TNRC6C	0.85003	0.937641
CBFA2T2	0.726706	0.842232
BRINP1	4.27e-15	7.68e-14
ITCH	0.151205	0.252645
PKD2L2	8.09e-07	3.82e-06
TP53INP2	0.000323919	0.00102491
SDF4	0.000182935	0.000602654
MYH7B	1.91e-16	4.77e-15
BPIFB2	0.00839746	0.0203196
TP73	0.468571	0.608161
TOLLIP	0.954309	1
UBE2D4	0.00147287	0.00413965
CLUL1	0.39964	0.541194
RUNX1T1	1.55e-19	1.71e-17
CDH17	4.5e-06	1.91e-05
THOC1	0.0994994	0.178646
FKBP7	0.052093	0.102597
OSBPL6	0.000478978	0.0014708
SLC1A3	4.63e-10	3.5e-09
XRCC5	6.69e-09	4.27e-08
LXN	0.000638067	0.00191592
SP140	2.09e-09	1.43e-08
MKNK1	1.22e-10	1e-09
TNS1	4.84e-20	1.26e-17
REXO1	0.89969	0.974445
SAR1A	0.654936	0.782222
CDC14A	8.14e-10	5.93e-09
RAPGEF3	6.31e-20	1.26e-17
CEACAM1	0.00555132	0.0139416
SENP1	1.42e-06	6.49e-06
DUSP13	2.24e-11	2.07e-10
CIC	0.214799	0.33398
LIPE	9.49e-19	5.73e-17
FDFT1	0.025445	0.0546145
PAFAH1B3	3.25e-20	1.26e-17
OPHN1	0.00103716	0.00300301
AFM	5.22e-05	0.0001876
KIF22	2.81e-17	8.91e-16
SCGN	1.74e-07	9.06e-07
CARMIL1	1.8e-05	6.96e-05
PGM1	6.01e-15	1.05e-13
DDX1	0.0452282	0.0905967
DNM2	3.22e-08	1.87e-07
EPB41L2	3.47e-18	1.57e-16
RIMS1	0.311878	0.451703
MOXD1	1.75e-12	1.92e-11
STX7	2.42e-14	3.7e-13
RABL2B	0.235604	0.360469
KEAP1	5.19e-07	2.52e-06
DDX43	3.58e-10	2.75e-09
PTPRH	8.78e-05	0.000305473
DCT	5.25e-19	3.68e-17
SLC35C2	1.51e-06	6.86e-06
CRYBG3	8.21e-17	2.29e-15
EPHA6	9.09e-07	4.26e-06
SCTR	1.12e-16	3.01e-15
RFX3	0.0915277	0.166539
RIF1	0.528521	0.668661
RAB21	0.970291	1
SLC4A4	1.36e-12	1.53e-11
SMARCA2	2.48e-10	1.95e-09
RDH8	0.00100698	0.00292157
SESN1	4.3e-14	6.29e-13
MID2	6.68e-06	2.77e-05
DNAAF6	1.34e-05	5.27e-05
COL5A3	0.020005	0.0442302
SRCAP	0.0321208	0.0671446
PUM3	0.661153	0.788074
CPB2	0.259611	0.39111
CHRNA3	0.178149	0.289473
KCNN2	0.000715992	0.00213199
CNOT4	0.752661	0.866108
PSEN1	6.66e-08	3.69e-07
CPOX	0.988571	1
CLDND1	1.53e-07	8.07e-07
MOK	0.309144	0.448453
HSP90AA1	7.09e-08	3.91e-07
RBL1	9.69e-11	8.1e-10
DLGAP4	5.1e-06	2.15e-05
IGSF9B	1.09e-08	6.77e-08
CFHR2	0.347359	0.493594
CROCCP3	2.17e-08	1.29e-07
NDC80	3.71e-20	1.26e-17
AP4E1	0.504447	0.645331
RSBN1	0.00913371	0.0219367
MAGI3	6.35e-05	0.000225612
CXCL2	3.52e-20	1.26e-17
AFP	3.96e-12	4.11e-11
COL4A4	8.72e-08	4.74e-07
TCF7	1.99e-11	1.85e-10
OSTM1	0.00248407	0.00668886
CDH7	3.98e-07	1.97e-06
IMPG2	0.000723497	0.0021514
PCNP	0.155328	0.258158
EXD2	0.137053	0.233071
ARG2	0.00655316	0.0162153
MEF2C	2.68e-17	8.55e-16
PTPRC	0.103688	0.184026
CACNA1S	0.762258	0.873736
PKP1	1.51e-14	2.41e-13
UBA5	0.0277927	0.0591217
STK17B	0.023977	0.0518574
CDC14B	7.2e-20	1.27e-17
ZNF510	0.00213262	0.00581557
LRP2	0.0137486	0.031668
ZNF506	0.00486042	0.0123711
JMJD4	2.67e-10	2.08e-09
DUSP12	5.15e-08	2.9e-07
AACS	0.305073	0.443988
DELE1	1.42e-07	7.5e-07
SLC13A1	0.607767	0.739157
CADPS2	0.648742	0.776293
PCDHB4	4.78e-15	8.55e-14
PCDHA6	0.330033	0.473027
PCDHGA2	9.21e-12	9.02e-11
HSPB11	2.65e-13	3.37e-12
PHLPP1	4.67e-09	3.05e-08
ATP8B1	5.57e-11	4.84e-10
IL12RB2	0.792115	0.893287
SMARCD3	3.27e-08	1.89e-07
WDR70	0.958874	1
FYB1	0.000122157	0.000414967
MPP4	0.389451	0.52999
STRADB	1.49e-07	7.83e-07
BZW1	1.01e-09	7.26e-09
PGR	0.0851109	0.1563
C1QTNF3	9.54e-05	0.000330089
ME2	8.28e-06	3.38e-05
C5orf22	1.91e-10	1.52e-09
CCNT2	0.48633	0.62621
FAM135A	8.34e-12	8.22e-11
COL19A1	0.00233509	0.00632397
EPB41L3	4.02e-07	1.99e-06
COBLL1	5.36e-12	5.44e-11
DLG3	3.02e-14	4.54e-13
KCNK2	1.12e-07	6.01e-07
SERTAD4	0.000178808	0.000590084
TRAF5	2.22e-06	9.85e-06
MRPL22	6.36e-09	4.08e-08
GEMIN5	0.724556	0.841197
OPRK1	0.000276725	0.000885993
NFE2L1	0.000701196	0.00209067
SEMA5B	1.69e-08	1.02e-07
GSK3B	7.44e-08	4.09e-07
ITGB5	0.0167502	0.0377239
ERC1	0.789908	0.8914
XPO1	4.99e-08	2.81e-07
LINC01587	0.312512	0.452553
RNF13	0.011989	0.0280149
TRPM3	3.21e-19	2.66e-17
PALB2	1.01e-08	6.26e-08
DOP1A	3.3e-09	2.2e-08
LYRM2	0.673659	0.798182
BCKDHB	2.28e-06	1.01e-05
KAT6A	0.718122	0.836324
TUT7	0.183753	0.294752
ULK2	0.00186315	0.00513547
GRHL2	7.04e-10	5.18e-09
TNPO1	0.00868534	0.0209475
PLOD1	2.24e-08	1.33e-07
P2RX5	0.000458834	0.00141399
ITGAE	0.4529	0.591378
DIS3	0.0105183	0.0249043
PIBF1	0.468571	0.608161
TDRD3	0.00228035	0.00618695
AC000061.1	0.284005	0.41992
NUFIP1	0.363796	0.509315
PDS5B	0.728857	0.844189
OXCT1	4.56e-12	4.69e-11
RRAGB	0.0188152	0.041878
EPYC	2.17e-19	2.09e-17
CYLD	0.618144	0.748508
SLC27A5	0.630308	0.758677
ZNF324	0.430795	0.569223
ZNF671	0.00545435	0.0137296
ZNF416	0.500796	0.641456
ZNF586	0.0135304	0.0312173
ZNF446	0.00221593	0.00602424
ZNF264	0.0312117	0.0654706
RPS5	0.00555132	0.0139416
FAT1	2.98e-12	3.16e-11
YTHDC1	0.0943137	0.170755
CHMP2B	0.000762136	0.00225626
SMAP2	7.05e-06	2.91e-05
PPIE	0.021748	0.0476129
ZMPSTE24	1.48e-14	2.36e-13
STARD7	0.000580258	0.00175393
NOA1	0.792115	0.893287
REST	6.75e-05	0.00023865
HAL	0.271288	0.405573
SSH1	0.430795	0.569223
GSTP1	2.6e-08	1.52e-07
APLP2	0.0131031	0.0303461
FAM234B	9.23e-07	4.32e-06
SLCO1A2	2.68e-16	6.48e-15
WBP11	1.77e-06	7.96e-06
EIF3I	0.000478978	0.0014708
NKAIN1	3.14e-16	7.47e-15
COL16A1	0.024337	0.0525497
TXLNA	0.00440426	0.0113094
APOB	1.03e-18	6.02e-17
NCOA1	2.54e-05	9.61e-05
AGBL5	0.596115	0.727669
EFR3B	8.32e-08	4.54e-07
KIF3C	0.0100097	0.0238189
RAB10	1.02e-12	1.17e-11
GCKR	1.74e-07	9.06e-07
HADHA	1.31e-13	1.76e-12
MAPRE3	1.49e-07	7.83e-07
CAD	0.00347634	0.00910273
CD59	5.84e-14	8.36e-13
CD82	0.113135	0.19782
BCORL1	0.724556	0.841197
ATRX	0.255395	0.385655
AK6	0.309144	0.448453
FCN1	1.01e-05	4.07e-05
MYNN	0.787702	0.890961
MECOM	2.38e-12	2.56e-11
SCAMP1	0.000819455	0.00241413
PREP	0.800959	0.899778
HACE1	1.36e-06	6.24e-06
SEH1L	3.27e-05	0.000121612
WDR47	0.602087	0.733584
WDFY1	1.8e-05	6.96e-05
OVGP1	0.194365	0.308637
SLC25A24	2.06e-07	1.06e-06
MAP3K4	4.57e-06	1.94e-05
PILRA	1.81e-11	1.69e-10
IGSF9	5.01e-15	8.9e-14
ABCB1	7.73e-19	4.91e-17
ZNF213	3.65e-13	4.51e-12
AKR1B1	3.72e-11	3.31e-10
CPNE3	1.21e-08	7.45e-08
RRN3	3.54e-09	2.35e-08
CTTN	5.15e-08	2.9e-07
WNT11	1.17e-11	1.13e-10
MTIF2	1.27e-06	5.83e-06
DDHD2	5.17e-06	2.17e-05
TTC39A	9.59e-12	9.36e-11
EPS15	3.11e-07	1.56e-06
ORC1	2.57e-18	1.22e-16
MGST2	0.152023	0.253862
CHERP	0.00395118	0.0102413
ATG16L1	1.08e-06	5.02e-06
USP40	0.0856314	0.157169
POMGNT1	0.000103659	0.000356711
RAD54L	8.35e-19	5.2e-17
MAST2	1.03e-09	7.38e-09
DNAJA1	2.57e-11	2.35e-10
B4GALT1	1.79e-09	1.24e-08
CHMP5	2.03e-08	1.21e-07
NFX1	0.226677	0.349094
AQP6	0.00132048	0.00374891
DIMT1	2.38e-06	1.05e-05
IPO11	0.940624	1
FOLH1	9.29e-08	5.03e-07
EIF2AK1	9.47e-18	3.48e-16
NME8	4.38e-06	1.86e-05
EPDR1	8.27e-16	1.74e-14
SNX10	7.25e-05	0.000255449
SEPHS1	0.00921042	0.0220957
MRPL28	2.77e-10	2.16e-09
HBQ1	0.0762042	0.141967
ITPKC	0.00124363	0.00354749
CEACAM6	5.59e-14	8.03e-13
FAT2	7.53e-19	4.83e-17
RBM22	0.731011	0.846407
TMED2	9.01e-18	3.35e-16
ERO1B	0.000102444	0.000352791
ZFAND6	0.000127989	0.000433455
HSD17B2	5.22e-13	6.3e-12
TXLNG	0.0262078	0.056063
PPEF1	1.23e-15	2.49e-14
LAT2	4.08e-10	3.1e-09
HUWE1	0.00232425	0.00629674
ZW10	0.00157811	0.00441143
ALG9	3.14e-13	3.94e-12
MYBPC2	0.4529	0.591378
NOX4	7.4e-07	3.52e-06
ACOX3	0.175395	0.286087
MTMR2	0.143212	0.241311
PPP1R15A	1.41e-17	4.88e-16
HSD17B14	0.0605903	0.116524
TRIP6	0.000880753	0.00258186
ACHE	2.04e-05	7.85e-05
FTL	0.0474264	0.094512
SRRT	3.02e-07	1.52e-06
BAX	5.42e-16	1.2e-14
NLK	4.51e-09	2.95e-08
PIGS	0.174484	0.284797
ADAMTS2	5.6e-06	2.35e-05
TMPRSS11E	0.584251	0.718464
ATXN7L3	1.25e-08	7.68e-08
PGS1	0.353299	0.499793
PSMC5	4.67e-08	2.65e-07
UIMC1	0.00234649	0.00635032
CETP	7.61e-05	0.000267183
MMP2	0.901958	0.976082
MT3	0.0061493	0.0152913
LPCAT2	1.29e-15	2.6e-14
GNAO1	0.00308254	0.00815314
OGFOD1	5.04e-05	0.000181608
SH3BP2	1.21e-09	8.57e-09
NOP14	0.0321208	0.0671446
ADD1	2.72e-11	2.48e-10
L2HGDH	7.54e-09	4.78e-08
TXNDC16	0.0185276	0.0413026
RTRAF	9.34e-06	3.78e-05
NID2	1.75e-08	1.05e-07
GMCL1	0.000420895	0.0013052
SF3B2	6.87e-06	2.84e-05
KLHL42	0.789908	0.8914
GNAS	1.17e-08	7.21e-08
DNM1L	0.000754258	0.00223469
PTHLH	4.55e-10	3.44e-09
PHACTR3	0.434154	0.572743
ERGIC2	3.3e-12	3.47e-11
TFAP2C	0.0159817	0.0361938
AURKA	3e-20	1.26e-17
CASS4	0.690473	0.811881
PIR	0.0135304	0.0312173
AAMDC	4.04e-08	2.31e-07
RFX2	5.35e-14	7.72e-13
METTL2A	8.64e-09	5.43e-08
SULT2B1	0.0138588	0.0318871
ALG6	1.98e-12	2.15e-11
CNOT3	1.12e-09	8.01e-09
GP6	0.195351	0.309917
PTPN4	2.42e-11	2.22e-10
DDX18	0.446031	0.585163
KHSRP	2.47e-07	1.26e-06
GNA11	0.00101629	0.00294725
ASAP3	0.425784	0.563506
EDEM2	7.04e-15	1.21e-13
DNMT3B	3.04e-12	3.22e-11
REM1	3.81e-15	6.94e-14
TPX2	3.16e-20	1.26e-17
FER1L4	0.0388707	0.0791373
PDRG1	1.58e-14	2.51e-13
EPB41L1	0.00384473	0.00998817
SLC15A1	0.320174	0.461612
DOCK9	3.49e-08	2.01e-07
ANKRD10	0.00611303	0.0152051
TGDS	4.09e-05	0.000149841
DOCK3	0.97486	1
C3orf18	1.29e-06	5.91e-06
COQ9	0.879316	0.958352
TMEM40	0.385368	0.525391
KIF9	0.010432	0.0247193
ARHGAP28	8.4e-06	3.42e-05
CRLS1	8.18e-05	0.000285795
DEFB127	0.789268	0.890961
PPP1R13B	0.420807	0.560335
ATRN	0.711707	0.830471
SMOX	0.227779	0.350602
SIGLEC1	0.566666	0.703893
FKBP1A	0.00644053	0.0159575
NSFL1C	0.109913	0.192828
SLC4A11	0.0135304	0.0312173
C20orf194	2.23e-19	2.12e-17
ZNF343	0.434154	0.572743
EBF4	0.406084	0.547316
CPXM1	0.000221812	0.000720616
MAVS	5.43e-07	2.63e-06
LZTS3	9.97e-12	9.72e-11
F11	0.387608	0.527913
XRN2	0.000754258	0.00223469
KIZ	1.11e-14	1.82e-13
DYNLL1	7.04e-15	1.21e-13
TESC	2.17e-19	2.09e-17
SNX5	0.0252574	0.0542855
RPL6	5.51e-07	2.66e-06
SIRPG	4.34e-07	2.13e-06
MAPKAPK5	0.00868534	0.0209475
P2RX7	0.638473	0.765877
ESF1	0.084593	0.155464
RBBP9	0.00456544	0.0116878
ANAPC5	0.11643	0.20287
SLC23A2	1.06e-11	1.03e-10
SLC8B1	0.995428	1
TMEM230	0.253008	0.382624
DZANK1	0.596115	0.727669
KDM2B	0.000499945	0.00152964
CFAP61	2.47e-07	1.26e-06
LHX5	0.511008	0.651452
TASP1	0.0378004	0.077224
OAS1	5.23e-14	7.57e-13
GCN1	0.139338	0.236468
RPLP0	0.654936	0.782222
PXN	2.5e-09	1.69e-08
SIRT4	2.81e-05	0.000105603
RPH3A	0.000458834	0.00141399
KIF16B	0.00632965	0.0156985
TRMT6	3.96e-07	1.96e-06
CHGB	1.01e-05	4.07e-05
PEBP1	0.93151	0.99783
TBX5	0.00421004	0.0108504
BRAP	0.0262078	0.056063
ERP29	1.62e-06	7.33e-06
NOS1	7.89e-16	1.67e-14
FUS	1.48e-08	8.99e-08
IGBP1	0.00104775	0.00303041
FXYD5	0.0182438	0.0407356
ZNF302	0.794323	0.895014
GRAMD1A	1.73e-16	4.4e-15
FXYD3	0.0877389	0.160514
HEPH	0.00104775	0.00303041
CDIP1	5.05e-16	1.13e-14
CMTM1	2.77e-05	0.000104368
KCNH4	5.05e-12	5.16e-11
GANAB	2.42e-11	2.22e-10
GMIP	2.46e-15	4.67e-14
RBM41	0.425784	0.563506
BIRC5	1.1e-19	1.47e-17
LAG3	5.93e-07	2.85e-06
MLF2	4.69e-14	6.83e-13
OTUB2	1.07e-16	2.89e-15
DDX24	4.92e-05	0.000177581
ZBTB25	0.958874	1
NECAP1	9.98e-06	4.02e-05
ARHGAP4	0.558932	0.696702
ANKRD24	0.0294596	0.0622018
DHX32	0.00172359	0.00478257
RCOR1	0.000293281	0.000934473
GPATCH2L	3.61e-06	1.56e-05
LTBP4	3.52e-20	1.26e-17
BLVRB	0.0074559	0.0182331
SLC9A1	0.000221812	0.000720616
SPTLC1	0.0378004	0.077224
PAPOLA	1.39e-05	5.45e-05
CCNK	1.96e-08	1.17e-07
PCBP4	0.000738729	0.00219325
RGS1	2.48e-06	1.09e-05
YPEL3	1.46e-05	5.72e-05
MRPS33	2.81e-05	0.000105603
NDUFB2	1.19e-11	1.15e-10
NUDC	1.64e-05	6.39e-05
MAEA	0.0534948	0.105052
ICAM1	0.00236893	0.00640523
STRN4	2.06e-06	9.23e-06
IRAK3	4.26e-11	3.76e-10
LYZ	1.02e-07	5.5e-07
SI	0.338328	0.483235
MUL1	0.30238	0.440699
TFAP4	0.000550288	0.00166911
PDCD7	6.69e-09	4.27e-08
SPG21	1.06e-12	1.22e-11
FETUB	3.82e-06	1.64e-05
DNAJB11	1.18e-14	1.93e-13
P3H2	6.68e-18	2.65e-16
THPO	2.12e-07	1.09e-06
CHRD	0.00512686	0.0129852
FLT3LG	2.5e-09	1.69e-08
RAB11FIP3	7.44e-08	4.09e-07
GNPTG	0.017551	0.0393667
ZNF268	0.23111	0.354883
GOLGA3	3.75e-05	0.000138289
PABPC4	0.739646	0.854472
CD209	1.41e-17	4.88e-16
CERS4	8.58e-07	4.03e-06
MCOLN1	0.526648	0.667407
USP48	0.560861	0.698423
EFNB1	1.75e-18	9.04e-17
PDPR	3.79e-11	3.37e-10
AARS1	0.00159369	0.00445128
GLG1	3.86e-09	2.55e-08
KIF4A	2.92e-20	1.26e-17
TNRC6A	0.00655316	0.0162153
PLEKHG2	0.772314	0.883124
DLL3	0.00917721	0.0220262
NAT14	4.7e-16	1.07e-14
PITPNM2	3.5e-12	3.67e-11
EXOC1	0.00077009	0.00227744
RBM27	0.0483956	0.0962121
POU4F3	0.0172804	0.0388026
OSBPL8	0.168206	0.276026
DTX2	1.68e-12	1.85e-11
NLRC4	0.800959	0.899778
PUS7	3.26e-07	1.63e-06
LAMB4	0.000108655	0.000372508
NRCAM	0.0131031	0.0303461
LAMB1	0.140106	0.23763
SLC26A4	3.55e-15	6.53e-14
SLC26A3	3.11e-08	1.81e-07
DLD	0.0994994	0.178646
WDR7	0.74181	0.856171
TXNL1	4.38e-06	1.86e-05
IL5RA	0.00616655	0.0153275
ABCC6	9.73e-16	2.02e-14
CMTM6	0.000212022	0.000691461
ITGA6	1.42e-12	1.59e-11
RAPGEF4	0.14243	0.240159
MAP3K20	1.41e-15	2.82e-14
SMPX	0.168165	0.276026
FH	2.23e-13	2.88e-12
SEL1L3	0.534158	0.673461
TF	5.25e-19	3.68e-17
CDV3	0.776702	0.88675
MYO15A	0.00503661	0.0127818
ALKBH5	0.750487	0.864131
APOH	0.42017	0.560335
NLRP1	1.05e-17	3.8e-16
PITPNM3	1.46e-08	8.84e-08
SPAG7	0.000313388	0.000994023
ORC6	1.54e-18	8.24e-17
ZFHX4	1.16e-07	6.19e-07
SLC17A6	0.000138788	0.00046733
CPA1	3.08e-20	1.26e-17
ZC3HC1	0.282681	0.418365
ESR1	0.000420895	0.0013052
RGS17	5.63e-05	0.000201122
ANGPT2	0.291763	0.429012
TMEM101	0.0693226	0.130933
CD200	1.59e-17	5.43e-16
CCDC80	1.32e-09	9.32e-09
CMA1	4.47e-18	1.92e-16
PSME1	2.72e-11	2.48e-10
PPP2R3C	0.000338475	0.0010672
HAUS4	5.91e-05	0.000210556
JPH4	2.79e-16	6.72e-15
MYH7	1.28e-05	5.06e-05
CEBPE	8.93e-08	4.85e-07
SLC7A8	1.01e-06	4.69e-06
OSGEP	0.105525	0.186689
SLC22A17	0.000163159	0.000542349
RNF31	0.00154735	0.00433249
SCFD1	0.00825674	0.0200183
G2E3	7.54e-06	3.1e-05
HECTD1	0.0236217	0.0512
HNRNPC	3.97e-13	4.88e-12
RPGRIP1	0.497158	0.637616
SUPT16H	1.84e-05	7.13e-05
TOX4	0.0556564	0.108725
GEMIN2	2.26e-05	8.63e-05
TGM1	9.09e-07	4.26e-06
TINF2	0.513637	0.653903
DAZL	0.000399533	0.00124352
TBL1Y	0.905695	0.978486
SEMA6A	1.37e-17	4.8e-16
TRPM7	0.0214216	0.0469762
TYRO3	4.89e-15	8.72e-14
WDR76	6.61e-17	1.89e-15
CAPN3	2.43e-17	7.85e-16
SNAP23	0.772314	0.883124
TBX15	1.13e-17	4.04e-16
PHGDH	1.04e-07	5.58e-07
COL9A3	0.0983278	0.176844
EZR	7.64e-17	2.16e-15
MYL6	0.320174	0.461612
AGO1	0.250637	0.379644
TEKT2	0.0162343	0.0366958
CLSPN	4.13e-20	1.26e-17
RFFL	2.64e-05	9.96e-05
UNC13D	0.0364979	0.0749566
MFSD11	2.59e-06	1.14e-05
DPYSL2	3.38e-19	2.73e-17
TGFB2	0.0724536	0.136064
GPATCH2	2.14e-13	2.77e-12
NUP50	4.57e-06	1.94e-05
CDC45	2.29e-19	2.15e-17
COMT	0.0594207	0.114597
ADA2	0.582285	0.718228
AC016026.1	1.95e-15	3.78e-14
VNN3	0.143302	0.241449
ECHDC1	4.25e-18	1.84e-16
[truncated: 58,661 more rows]
