# Supplementary material for: UBE2M forms a positive feedback loop with estrogen receptor to drive breast cancer progression and drug resistance
Source: Cell Death Dis. 2024 Aug 13;15(8):590. doi: 10.1038/s41419-024-06979-x (PMC11322533; doi:10.1038/s41419-024-06979-x)
Supplement: Supplementary file 5 — Supplementary Table 4 [file 41419_2024_6979_MOESM5_ESM.xlsx]

## Sheet: Sheet1
	Fig. 1C	F. Test		Unpaired T. Test
		F	P	P
	63 ER+ vs 38 ER- breast cancer tissues	2.76	0.0013	0.0032
	Fig. 2A	F. Test		Unpaired T. Test
		F	P	P
	MCF7-ERα NC vs #1	2.15	0.636	<0.0001
	MCF7-ERα NC vs #2	1.1	0.9519	0.0002
	MCF7-UBE2M NC vs #1	2.57	0.5598	0.0002
	MCF7-UBE2M NC vs #2	10.5	0.1739	0.0031
	MCF7-HIF-1α NC vs #1	2.63	0.5512	<0.0001
	MCF7-HIF-1α NC vs #2	6.17	0.279	<0.0001
	T47D-ERα NC vs #1	2.17	0.6313	<0.0001
	T47D-ERα NC vs #2	4.67	0.3529	<0.0001
	T47D-UBE2M NC vs #1	3.05	0.4943	0.0007
	T47D-UBE2M NC vs #2	3.09	0.4894	0.0006
	T47D-HIF-1α NC vs #1	3.87	0.4109	0.0002
	T47D-HIF-1α NC vs #2	1	0.9987	<0.0001
	Fig. 2B	F. Test		Unpaired T. Test
		F	P	P
	MCF7-ERα NC vs #1	6.64	0.2617	0.0005
	MCF7-ERα NC vs #2	5.38	0.3137	0.0005
	MCF7-UBE2M NC vs #1	1.28	0.8769	0.0008
	MCF7-UBE2M NC vs #2	1.06	0.9699	0.0009
	MCF7-HIF-1α NC vs #1	13.33	0.1395	0.0051
	MCF7-HIF-1α NC vs #2	9.76	0.1859	0.0056
	T47D-ERα NC vs #1	14.16	0.1319	0.0048
	T47D-ERα NC vs #2	15.53	0.121	0.0047
	T47D-UBE2M NC vs #1	1.213	0.9037	0.0047
	T47D-UBE2M NC vs #2	2	0.6649	0.0078
	T47D-HIF-1α NC vs #1	1.25	0.8892	0.0024
	T47D-HIF-1α NC vs #2	1.91	0.6868	0.0013
	Fig. 2C	F. Test		Unpaired T. Test
		F	P	P
	MCF7-ERα NC vs #1	24.47	0.0785	<0.0001
	MCF7-ERα NC vs #2	275.2	0.0072	0.001
	MCF7-UBE2M NC vs #1	2.68	0.5428	0.0048
	MCF7-UBE2M NC vs #2	6.77	0.2573	0.0026
	MCF7-HIF-1α NC vs #1	6.4	0.2703	0.0019
	MCF7-HIF-1α NC vs #2	32.43	0.0598	0.0008
	T47D-ERα NC vs #1	1.72	0.7341	<0.0001
	T47D-ERα NC vs #2	2.14	0.6365	<0.0001
	T47D-UBE2M NC vs #1	1.3	0.8693	<0.0001
	T47D-UBE2M NC vs #2	1.43	0.8216	<0.0001
	T47D-HIF-1α NC vs #1	3.75	0.4207	<0.0001
	T47D-HIF-1α NC vs #2	9.87	0.184	<0.0001
	Fig. 2D	F. Test		Unpaired T. Test
		F	P	P
	MCF7-ERα NC vs #1	6.08	0.2825	0.0026
	MCF7-ERα NC vs #2	11.39	0.1614	0.0018
	MCF7-UBE2M NC vs #1	12.1	0.1527	<0.0001
	MCF7-UBE2M NC vs #2	21.18	0.0902	<0.0001
	MCF7-HIF-1α NC vs #1	92.86	0.0213	0.0225
	MCF7-HIF-1α NC vs #2	189.8	0.0105	0.0211
	T47D-ERα NC vs #1	3.14	0.4827	0.0035
	T47D-ERα NC vs #2	5	0.3333	0.004
	T47D-UBE2M NC vs #1	1.26	0.8835	0.0002
	T47D-UBE2M NC vs #2	1.89	0.6914	0.0006
	T47D-HIF-1α NC vs #1	45.64	0.0429	0.0028
	T47D-HIF-1α NC vs #2	2.065	0.6525	<0.0001
	Fig. 2E	F. Test		Unpaired T. Test
		F	P	P
	Control vs CoCl2	1.089	0.9576	0.0025
	Control vs siESR1	13.79	0.1352	0.0035
	siESR1 vs siESR1+CoCl2	2.46	0.5789	<0.0001
	Fig. 2F	F. Test		Unpaired T. Test
		F	P	P
	Control vs CoCl2	1.39	0.8387	0.0016
	Control vs FUL	1.98	0.6703	0.0015
	FUL vs FUL+CoCl2	7.8	0.2273	0.0004
	Fig. 2G	F. Test		Unpaired T. Test
		F	P	P
	IgG vs ERa	9.331	0.0992	<0.0001
	Fig. 2F	F. Test		Unpaired T. Test
		F	P	P
	IgG vs HIF-1a	9.09	0.1028	0.0002
	Fig. 3A	F. Test		Unpaired T. Test
		F	P	P
	MCF7 NC vs #1	1.86	0.7002	0.0029
	MCF7 NC vs #2	1.032	0.9841	0.0056
	T47D NC vs #1	2.73	0.5357	0.0104
	T47D NC vs #2	1.19	0.9412	0.0191
	Fig. 3C	F. Test		Unpaired T. Test
		F	P	P
	MCF7 #1 vs #1+MG132	1.26	0.8834	0.0011
	MCF7 #2 vs #2+MG132	6.04	0.2842	0.0016
	T47D #1 vs #1+MG132	5.123	0.3267	0.0008
	T47D #2 vs #2+MG132	6.26	0.2756	0.0173
	Fig. 4B	F. Test		Unpaired T. Test
		F	P	P
	MCF7 NC vs #1	1.479	0.8068	0.0002
	MCF7 NC vs #2	1.074	0.9645	0.0002
	Fig. 4C	F. Test		Unpaired T. Test
		F	P	P
	T47D NC vs #1	7.608	2.283	0.0003
	T47D NC vs #2	2.652	0.5476	0.0002
	Fig. 4D	F. Test		Unpaired T. Test
		F	P	P
	MCF7 NC vs #1	2.114	0.6422	0.0008
	MCF7 NC vs #2	1.003	0.9983	0.0005
	T47D NC vs #1	7.633	0.2317	0.0056
	T47D NC vs #2	4.039	0.3969	0.0138
	Fig. 4E	F. Test		Unpaired T. Test
		F	P	P
	MCF7 NC vs #1	10.77	0.1699	<0.0001
	MCF7 NC vs #2	1.271	0.8807	<0.0001
	T47D NC vs #1	9.162	0.1968	0.0003
	T47D NC vs #2	57.19	0.0344	0.0078
	Fig. 4F	F. Test		Unpaired T. Test
		F	P	P
	MCF7 NC vs #1	88.71	0.0223	0.0028
	MCF7 NC vs #2	28.36	0.0681	<0.0001
	T47D NC vs #1	8.033	0.2214	0.0014
	T47D NC vs #2	171.8	0.0116	0.0064
	Fig. 4H	F. Test		Unpaired T. Test
		F	P	P
	MCF7 NC vs #1	34.69	0.056	<0.0001
	MCF7 NC vs #2	3.407	0.4538	<0.0001
	T47D NC vs #1	30.28	0.0639	<0.0001
	T47D NC vs #2	44.84	0.0436	0.0023
	Fig. 5C	F. Test		Unpaired T. Test
		F	P	P
	sgNC+0 vs sgUBE2M#1+0	1.201	0.8455	<0.0001
	sgNC+0 vs sgUBE2M#2+0	4.276	0.1367	<0.0001
	sgNC+0 vs sgNC+1	1.687	0.58	<0.0001
	sgNC+0 vs sgNC+2	2.513	0.3347	<0.0001
	sgNC+1 vs sgUBE2M#1+1	1.711	0.057	<0.0001
	sgNC+1 vs sgUBE2M#2+1	1.485	0.6749	<0.0001
	sgNC+2 vs sgUBE2M#1+2	1.212	0.838	<0.0001
	sgNC+2 vs sgUBE2M#2+2	1.449	0.694	<0.0001
	Fig. 5D	F. Test		Unpaired T. Test
		F	P	P
	sgNC+0 vs sgUBE2M#1+0	1.922	0.4907	<0.0001
	sgNC+0 vs sgUBE2M#2+0	1.247	0.8145	<0.0001
	sgNC+0 vs sgNC+1	1.226	0.8286	<0.0001
	sgNC+0 vs sgNC+2	1.585	0.6256	<0.0001
	sgNC+1 vs sgUBE2M#1+1	1.649	0.5963	0.0005
	sgNC+1 vs sgUBE2M#2+1	1.621	0.6091	<0.0001
	sgNC+2 vs sgUBE2M#1+2	2.492	0.3389	0.0004
	sgNC+2 vs sgUBE2M#2+2	2.622	0.3136	<0.0001
	Fig. 5E	F. Test		Unpaired T. Test
		F	P	P
	MCF7 sgNC+0 vs sgUBE2M#1+0	40.9	0.0477	0.0208
	MCF7 sgNC+0 vs sgUBE2M#2+0	2.926	0.5096	0.0113
	MCF7 sgNC+0 vs sgNC+0.1	8.777	0.2046	0.012
	MCF7 sgNC+0.1 vs sgUBE2M#1+0.1	2.353	0.5962	0.0004
	MCF7 sgNC+0.1 vs sgUBE2M#2+0.1	14.84	0.1263	0.0004
	T47D sgNC+0 vs sgUBE2M#1+0	40.49	0.0482	0.0081
	T47D sgNC+0 vs sgUBE2M#2+0	82.9	0.0238	0.0071
	T47D sgNC+0 vs sgNC+0.1	6.722	0.259	0.0002
	T47D sgNC+0.1 vs sgUBE2M#1+0.1	8.355	0.2138	0.0047
	T47D sgNC+0.1 vs sgUBE2M#2+0.1	1.947	0.6786	0.0277
	Fig. 6C	F. Test		Unpaired T. Test
		F	P	P
	sgNC+Control vs sgUBE2M+Control	17.42	0.0029	0.0149
	sgNC+Control vs sgNC+FUL	9.534	0.0148	0.0267
	sgNC+FUL vs sgUBE2M+FUL	5.504	0.057	0.0022
	sgUBE2M+Control vs sgUBE2M+FUL	3.012	0.2054	0.0054
	Fig. 6D	F. Test		Unpaired T. Test
		F	P	P
	sgNC+Control vs sgUBE2M+Control	12.6	0.0071	0.0026
	sgNC+Control vs sgNC+FUL	4.293	0.0996	0.0037
	sgNC+FUL vs sgUBE2M+FUL	7.619	0.0261	0.0096
	sgUBE2M+Control vs sgUBE2M+FUL	2.595	0.2708	0.0109
	Supplemental Fig. 5B	F. Test		paired T. Test
		F	P	P
	MCF7 0 vs 100	3.24	0.4715	<0.0001
	T47D 0 vs 100	1.61	0.7677	<0.0001
	Supplemental Fig. 5D	F. Test		paired T. Test
		F	P	P
	MCF7 0 vs 24	6.43	0.2693	0.0003
	T47D 0 vs 24	19.67	0.0967	0.0003
